# Supplementary material for: Role of Toll-like receptor 2 during infection of Leptospira spp: A systematic review
Source: PLoS One. 2024 Dec 27;19(12):e0312466. doi: 10.1371/journal.pone.0312466 (PMC11676585; doi:10.1371/journal.pone.0312466)
Supplement: S1 Appendix — (XLSX) [file pone.0312466.s008.xlsx]

## Sheet: 35 studies
	ID	Citation	Country	Ethical Approval	Objectives	Study type			Human Study				Invitro study	Animal study	Sampling	Used Strains / Cell components	Culture Medium	Virulence Assay	Response	Comparators	Experimental Methods	Outcome/Response	Conclusion	Suggestions
						Human	Animal	In-vitro	Age & Sex	Num of participants	Confirmation test for leptospirosis	Healthy controls	Type of the cell line/mono clonal antibodies	Animal type used	Sample type & storage
																					Whole Blood/Cell suspensions and Leptospires were incubated @ 37˚C for 6 hours, 5%CO2(96 wells cell culture plate). After incubation plates were centrifuged and supernatant was collected and stored at -70 C until further testing. Used to measure level of cytokines (TNF α and IL6) using ELISA and to estimate viable Leptospira count(dark field microscopy). THP1 cell line	THP1 & PBMCs didn't affect lepospiral viability.In serum & WB CA were killed, HA were survived. CA and HA all viable cells(Bataviae and Lai) have similar response to THP cell line.Remarkable enhanced potency showed by HA Bataviae isolate. HA heat killed Bataviae has low potency to stimulate THP1 than CA heat killed Bataviae. HA heat killed Lai , CA heat killed Lai and CA heat killed Bataviae show…		Though it is unlikely of signaling through TLR4, it may trigger through DAMP's(Danger Associated Molecular Patterns). In case of virulent leptospires that are capable to survive in the blood, flagellin mediated triggering through TLR5 is not likely to occur(Since the Leptospiral flagella are located in the periplasm). They argue that not all virulent leptospires may evade complement killing and t…		NA-Not Applicable
Goris,2011	1	Goris MG, Wagenaar JF, Hartskeerl RA, van Gorp EC, Schuller S, Monahan AM, Nally JE, van der Poll T, van't Veer C. Potent innate immune response to pathogenic leptospira in human whole blood. PloS one. 2011 Mar 31;6(3):e18279.	The Netherlands	Obtained for both animal protocol & human sample collection. Written consent form was obtained from participants.	(1). Innate immune response to several viable leptospiral serovars in human blood. (2). Involvement of TLR2,TLR4 and TLR5 in the cellular responsiveness to viable Leptospira.			✓	NA	NA	NA	NA	THP-1 Monocyte cell line from ATCC(American Type culture collection) PBMCs (PBMC were obtained using LymphoprepTM Axis-Shield),were harvested from healthy donars without known history of leptospiral infection. Whole blood was collected from healthy donars with out a known histroy of leptospiral infection	NA	Cell supernatant	Leptospira strains; L.interrogans serovar Bataviae strain Swart, L.interrogans serovar Lai strain Lai(passaged for >20yrs-culture adapted CA) L.interrogans serovar Bataviae strain kariadi-satu..and Lai type Langkawi(Recent-host adapted HA) Saprophytic -L.biflexa serovar patoc strain patoc I..Virulent-L.interrogans serovar Copenhageni(used to maintain virulence)	EMJH	Standard guinea pig model was used.Hartley male guinea pigs (Charles River Laboratories, UK) at 3 weeks of age, weighing 250 to 330 g were injected intraperitoneally with 10 ^7 in vitro cultivated Leptospira in a final volume of 500 µl medium.. monitored daily for signs of illness including weight loss and loss of mobility.. (+ve cont-L.inte cope & -ve cont-L.inte Patoc I) LigA expression LigA (L…					It can be concluded that the virulent Bataviae strain lost a large part of its potency to activate an innate immune response upon heat-killing, and that living virulent leptospires may exert a relative potent in stimulating effect on human monocytes.			NR-Not Reported
																	50 ml of a full grown culture was inoculated into 500 ml of EMJH at 30 C in a shaking incubator for 5–7 days.		CA-Lost virulent phenotype × HA-Virulent based on weight stagnation,infection & pathology	NR
				*Animal protocols were reviewed by the University College Dublin Animal Research Ethics committee, approval P-42-05, and licensed by the Department of Health & Children,Ireland, license number B100/3682.
																					Human Whole blood	CA are less potent in inducing TNFα than HA at low bacterial burden.At high concentrations, display same potency.
																			L.intero Bataviae lig A expressed		Characterised the response in whole blood		TLR2 and TLR4 as well as TLR5 play a role in the whole blood cytokine response to living leptospires.
																			L.intero Lai-weakly detectable			HA--Inhibition of TNFα production by either TLR2 or TLR4 blockage, not by combination. Blockage of TLR5 significantly reduce the TNFα production.Blockage combination of TLR2,TLR4,TLR5 didn't show decrease of TNFα. Anti TLR2 moderately effective in decreasing IL6 production.Combined blocking of TLR2 and TLR4 effective in decreasing IL6. CA--TNFα production slightly decreased by blockade of TLR2/TL…
				*Human blood donors written informed consent was obtained and the protocol was reviewed by the Medical Ethics Committee from the Academic Medical Center from the University of Amsterdam.															CA & Non path- Absent		Monoclonal antibodies were used to block TLR2, TLR2,TLR4 and TLR5
																					(FSL-1,Pam3CSK4,LPS and Flagellin).Preincubated in Whole blood for 30 min.
																					Finally incubated with Leptospira spp.
																					Blocked TLR2, TLR4 & TLR5. TNFα & IL6 were measured.
Werts,2001	2	Werts C, Tapping RI, Mathison JC, Chuang TH, Kravchenko V, Saint Girons I, Haake DA, Godowski PJ, Hayashi F, Ozinsky A, Underhill DM. Leptospiral lipopolysaccharide activates cells through a TLR2-dependent mechanism. Nature immunology. 2001 Apr;2(4):346-52.	USA	NR	(1).Explore the properties of Leptospiral LPS. (2).Explore the function of TLR2 in response to leptospiral LPS.		✓	✓					HEK293 cells(human embryonic kidney epithelial),expressing hTLR2 or control cells. CHO-k1(hamster ovary epithelia like). Human promyelocytic THP-1 cell line(peripheral blood monocyte). CHO-k1 & THP-1 cells were transfected with the cloning vector "pRC/RSV cDNA encoding hCD14" and "pRC/RSV".	TLR2-deficient mice were generated by aggregating in C57BL/6 mice and intercrossing of resulting heterozygous mice.	Mouse Blood for cytokine assay. Invitro cytokine assay- Extra cellular medium	L.interrogans serovar icterohaemorrhagiae strain Verdun from Pasteur Institute.Originally from human in 1917. (Passage in guinea pig and deep freezed-Vir & passaged in-vitro-Avir). L.interrogans serovar pomona type kennewicki strain RZ11(to obtain LipL32) from aborted swine fetus. B.burgdorferi (lacks LPS) B31. S.minnesota LPS (Re595-LPS was prepared). S.minnesota Rd LPS and E.Coli 011:B4 LPS obt…	Strain Verdun(vir & avir) EMJH at 30 C. Strain RZ11-Johnson-Haris bovine serum albumin Tween 80.	NR	NR	NR	Leptospira (vir & avir) LPS and Re595 LPS were extracted using Hot phenol-water method. Re595 LPS potency was 1000 fold higher than Lepto LPS(Quantitative QCL 1000 chromogenic Limulus amoebocyte lysate assay). LipL32 was purified from L.interrogans(RZ11 strain) & stored @4°C. ProteinaseK treatment was performed for both LPS and Lip L 32. CHO-k1 cells & THP-1 cells were stimulated with LPS, nuclea…
													Monoclonal Antibodies								NFkB activation was explored using EMSA(electrophoretic mobility shift assay) for different types of stimulations; (1) THP-1.hCD14 was stimulated by LPS of 'vir','avir' & 'Re595'.NFkB induced activation was blocked by 28C5(anti hCD14). Did not prevent TNFα induced NFkB activation. (2) THP-1 was stimulated by same LPS. But did not induce the NFkB activation. (3) CHO.hCD14(lacks functional TLR2) wa…
													28C5(anti hCD14),63D3(anti recombinant hTNFα)
													Anti TLR2, TLR4			Leptospiral LPS was extracted with a hot phenol-water method.
																						Together, these data support the contention that TLR2 is an essential element in responses to outer membrane components of L. interrogans, including LPS.
																						Leptospiral LPS or intact organisms of the avirulent strain showed a roughly tenfold higher potency than those of the virulent strain.(Secretion of TNFα and IL 8 has 10 fold higher potency).
																						Cytokine inhibition was resulted by blocking hCD14 & hTLR2 but not anti hTLR4.
																					TLR2 deficient mice did not respond to lepto LPS ; Wild type mice and TLR2 deficient mice were stimulated by lepto LPS. Within 24 hours WT mice showed acute symptoms then died, other type survived.Within 90 min of leptospiral LPS injection, the serum of wild-type mice contained high amounts of TNF-α and IL-6. In contrast, TLR2-deficient mice produced neither TNF-α nor IL-6 in response to leptospi…	High amounts of TNF-α(8-12ng/mL) and IL-6(4-6ng/mL).Neither TNF-α(0-4ng/mL) nor IL-6(0-2ng/mL) in response to leptospiral LPS.
Yang,2006	3	Yang CW, Hung CC, Wu MS, Tian YC, Chang CT, Pan MJ, Vandewalle A. Toll-like receptor 2 mediates early inflammation by leptospiral outer membrane proteins in proximal tubule cells. Kidney international. 2006 Mar 1;69(5):815-22.	Taiwan	NR	* To analyze the expression of TLR2 stimulated by leptospiral OMPs and its participation in the induction of the inflammatory response caused by pathogenic leptospiral OMPs in cultured mouse proximal tubule PKSV-PR cells19 and in human embryonic kidney (HEK) 293 cells transiently expressing TLR2.			✓					Mice PKSV-PR cells (Proximal tubule cells) from kidney of an L-PK/Tag1 transgenic mouse. Anti LipL32 was prepared. Transient transfection of TLR in HEK 293 cells were prepared.		Nuclear extraction, Cell cultures	Pathogenic leptospires serovars; L. santarosai serovar Shermani, L. interrogans serovar Bratislava, Non-pathogenic L. biflexa serovar Patoc OMPs were extracted using TRITON X 114. Recombinant proteins LipL32 and LipL41 were cloned & purified using endotoxin removing gel.	EMJH medium	NR	NR		Mouse cell line(PKSV-PR cells (Proximal tubule cells)) was incubated with Lepto OMPs, Lipoproteins (LipL32,LipL41) for 48h in the cell culture medium. RT PCR was performed using total RNA and protein amount was measured. Flow cytometry assay was conducted; mouse cell line stimulated with or without OMPs, followed by adding rat anti mouse TLR2 &TLR4. Immunofluorescence assay; Confluent culture was…	Flow cytometry; L.santarosai shermani OMPs(0.2µg/mL for 48 h)+Mouse cell line----increased TLR2 exrpression by 28%, compared to untreated cells, TLR4 expression did not induce. Indirect immunofluorescence assay; leptospiral OMPs induced a marked redistribution of the cytoplasmic TLR2 at the cell peripheries of proximal tubule cells, without affecting the weak cytoplasmic TLR4 staining. RT PCR ass…
																						Expression of TLR2 against LipL32 and anti LipL32----TLR2 expression increased 2.7 fold for LipL32..50% reduced TLR2 expression for anti LipL32..Control…preimmuned serum..no effect on expression.Altogether, these results indicate that LipL32 can directly affect TLR2 gene expression in renal proximal tubule cells.
																						RT PCR; These results strongly suggest that TLR2 mediates but not TLR4 the induction of tubulointerstitial nephritis-related mRNAs(iNOS and CCL2/MCP-1) caused by leptospiral OMPs or LipL32. CCL2/MCP-1 secreted protein was measured using ELISA.
																						Same experiments(used HEK293 cell line instead of PKSV-PR cell line) provide additional evidence that the innate immunity TLR2 pathway mediates the induction of CCL2/MCP-1 caused by pathogenic leptospiral OMPs in proximal tubule epithelial cells.
Nahori,2005	4	Nahori MA, Fournié-Amazouz E, Que-Gewirth NS, Balloy V, Chignard M, Raetz CR, Saint Girons I, Werts C. Differential TLR recognition of leptospiral lipid A and lipopolysaccharide in murine and human cells. The Journal of Immunology. 2005 Nov 1;175(9):6022-31.	France	All protocols were reviewed by the Institut Pasteur competent authority for compliance with the French and European regulations on Animal Welfare and with Public Health Service Recommendations.	(1).to examine the proinflammatory properties of leptospiral lipid A as compared to LPS (2).to determine which TLR was responsible for cell activation.		✓	✓					RAW264.7, a murine macrophage cell line, THP1-hCD14, a monocytic cell line stably ex- pressing human CD14, HEK293T Human emryonic kidney cells, Human PBMC from healthy volunteers(Monocytes were obtained from PBMCs), Mouse peritoneal macrophages were obtained.	Female mice 6- to 10-wk old---C57BL/6J( janvier). Mice deficient for TLR2 or TLR4(Osaka uni,Japan) Double deficient for TLR2&TLR4.		Leptospira interrogans icterohemorragiae strain Verdun(Institut Pasteur collection). Leptospiral LPS(avirulent &virulent) & Lipid A were prepared.		NR	NR		(1).Reactivity of Leptospira lipid A was measured using Limulus amebocyte gelation activity test (LAL--QCL 1000).	(1).Reactivity of lipid A is weak compared to whole leptospiral LPS.
																					(2).EMSA assay was performed to check the biological activity of Leptospiral Lipid A, using THP1-CD14 . (3). Cytokine production(TNF) was compared in THP1-CD14 & RAW 264.7 cells.	(2).No response was seen for up to 1 µg/ml lipid A from Leptospira.
																					(3).TNF production was compared in murine RAW cells & THP1-CD14 cells.	(3).A good TNF response was observed in murine RAW cells; however, no TNF production was observed in THP1-CD14 cells in response to LipA(human monocytes didn't respond to lipA no TNF or IL 10). Also failed to stimulate IL8 & IL10 in THP1-CD14 cells. In RAW cells, cytokine responses to lipid A from E. coli were 100-fold weaker compared with whole E. coli LPS. In contrast, lipid A from Leptospira w…
																					(4).IL-6 production(ELISA) by thioglycolate-elicited peritoneal macrophages (PEM) from TLR-deficient mice(TLR4-/-,TLR2-/-,DKO) vs parental C57BL/6J mice stimulated(for 18hrs) with different agonists (LPS or lipid A from Leptospira (1 µg/ml); Pam3CysSK4 (100 ng/ml), LPS E.c (100 ng/ml), or HKSA (107 bacteria/ml)..	(4).Response to whole leptospiral LPS was dramatically decreased in TLR2-/- mice, whereas the response in TLR4-/- was only partially diminished.Response to lipid A from Leptospira was not altered in TLR2-/- mice, whereas it was abolished in TLR4-/- mice.
													Antobodies-MAPKs(p38,ERK1/2) & their									No receptor other than TLR2 and TLR4 is required to mediate cytokine production upon leptospiral LPS stimulation.
													phosphorylated forms,anti rabbit IgG
													TLR2 agonist-Pam3CysSK4
													Ecoli LPS(TLR4 agonist),								(5).Phosphorylation of MAPKs of PEM from TLR-deficient or parental mice stimulated by LPS or lipid A from Leptospira. PEM were stimulated for 15 or 40 min by different TLR agonists (Pam3CysSK4, LPS E.c, leptospiral lipid A and LPS, , HKSA) and then checked by Western blot with anti-phospho-ERK1/2 Ab or anti-phospho-p38 Ab .	(5).Lipid A from Leptospira used only murine TLR4 for signaling.
													Re595 S.minnesota LPS									LPS from Leptospira needs both murine TLR2 and TLR4 to signal.
													Ecoli LPS,Lipid A(0119)
																					(6).IFN Γand D-galactosamine- sensitized mice TLR4 , TLR2, double TLR4/TLR2-deficient mice (DKO), or parental C57BL/6J were injected i.p. with 5 µg of leptospiral LPS (Lv). Survival was monitored over 24 h.	(6).These in vivo data demonstrate that leptospiral LPS recognition is mediated through both murine TLR2 and TLR4..
																					(7).TLR utilization in human cells-Transiently transfected,(TLR2 or TLR4/MD2/CD14 from murine or human origin )HEK293 cells were stimulated with Leptospira Lipid A or LPS--Luciferase activity was measured.	(7).LPS from Leptospira strongly activated cells transfected by either murine or human TLR2 or murine TLR4-MD2-CD14 but did not stimulate cells transfected by human TLR4-MD2-CD14..Lipid A from Leptospira activated cells transfected with TLR4-MD2-CD14 constructs from murine origin but failed to activate cells expressing human TLR4-MD2-CD14 or the TLR2 constructs from either human or murine origin.
																						These results suggest that the lack of response of human cells upon leptospiral lipid A stimulation may be due to lack of human TLR4-MD2 recognition.
																					(8).Role of TLR heterodimerization in leptospiral LPS recognition	(8).The coexpression of hTLR1 with hTLR2 led to a better stimulation by leptospiral LPS than hTLR2 alone.
																						These results suggested that LPS from Leptospira activated the human cells through heterodimers of hTLR2 and hTLR1.LPS from Leptospira used TLR2/TLR1 heterodimers but not TLR2/TLR4 to signal in human cells.
Chassin,2009	5	Chassin C, Picardeau M, Goujon JM, Bourhy P, Quellard N, Darche S, Badell E, d'Andon MF, Winter N, Lacroix-Lamandé S, Buzoni-Gatel D. TLR4-and TLR2-mediated B cell responses control the clearance of the bacterial pathogen, Leptospira interrogans. The Journal of Immunology. 2009 Aug 15;183(4):2669-77.	France	All protocols were reviewed by the Institute Pasteur, the competent authority, for compliance with the French and European regulations on Animal Welfare and with Public Health Service recommendations.	* To investigate the role of TLR2 & TLR4 in response to Leptospira spp.		✓							Female C57BL/6/J mice (8- to 10-wk old) were purchased from Janvier and were used as control mice.		Leptospira interrogans serovar Copenhageni strain Fiocruz L1–130		Mice virulent was maintained by iterative passage in young guinea pigs.			(1).Leptospira & infection experiments;The mice were infected by the i.p. injection of Leptospira in 300 µl of PBS.Sacrificed and bled 3 days postinfection.The kidneys, lungs, and liver of infected and naive mice were removed, and either frozen in liquid nitrogen and further stored at -80°C for nucleic acid preparations, or fixed in PFA 4% overnight for the immunohistochemical analyses. Bacterial…	(1).Suseptibility of doubly deficient mice(TLR2/TLR4) to leptospira infection:
																						DKO mice were very susceptible to infection and died 4–6 days post infection, while all the WT mice and tlr2 -/- mice survived.
														Double tlr2 / /tlr4 / deficient mice (DKO)								DKO--bacterial load--progressively increased--3 days of infection	These findings suggest that tissue differences in TLR signaling may exist, and that both TLR2 and TLR4 control the bacterial growth in the kidney.
														MyD88-, Rag2-, CD3-deficient mice, µMT mice, all with a C57BL/6J background.								WT mice tissues--bacterial load--rapidly declined--3 days
																						3 days post infection--bacterial load--Liver>kidney,lungs--DKO>>WT mice
																					(2).Genetically manipulated Hematopoietic chimeric mice(TLR2-/-) were constructed;to determine which cell compartment controls susceptibility or resistance toward pathogenic Leptospira	(2).Cells from the hematopoietic compartment expressing TLR2 and TLR4 play a major role in controlling bacterial clearance.DKO to DKO and DKO to WT chimeric mice suggests that the nonhematopoietic compartment (mucosal cells) also contribute to the clearance of bacteria.
																						Deficient expression of both TLR2 and TLR4 in cells from the hematopoietic compartment is not only responsible for the bacterial load, but also for the subsequent inflammatory response.
																					Rag -/- deficient mice devoid of both T and B cells were infected with pathogenic Leptospira. All Rag -/-mice died from the leptospiral infection.	B cells must make a major contribution to murine resistance to acute leptospirosis.
																					µMT(B cell deficient) & CD3-/-(T cell deficient) were infected.
																					(3).Morphological and immunohistochemical studies(Infectious Liver, kidney, and lung samples)	(3).Confirmed the presence of LipL32 within the organs(liver,kidney,lungs)
																					Inflammatory changes were evaluate by light microscopy.
																					Immunohistochemical studies-Ab s raised against LipL32 were examined.
																					(4). Infectious Kidney and liver samples were processed for electron microscopy.
																					(5).Real-time and reverse transcription PCR-Relative increase in mRNA transcripts vs that found in respective tissues from naive mice, corrected by the respective levels of ᵦ-actin mRNA, used as an internal standard.	(5)IFN-Γand iNOS mRNA were detected.--3days--dramatically low in DKO mice	These findings suggest that TLR2 and TLR4 have overlapping roles in the kidney, whereas they act synergistically in the liver to produce IFN- Γ
																						In the kidneys, TLR2 or TLR4 deficiency alone did not impair the production of IFN-Γ mRNA
																						DKO mice-High mRNA for proinflammatory cytokines (IL-6, TNF) and chemokines (RANTES,MIP-2)	These findings indicate that the colonization of target tissues by pathogenic Leptospira leads to significant TLR2- and TLR4-independent inflammatory responses.
																						MyD88-/- mice--mRNA response equivalent to DKO mice response.	Only TLR2 &TLR4 are needed to prevent lepto.
																					(6).ELISA was performed to detect the levels of TNF, IL-1 , and RANTES in the supernatants of homogenized infectious tissue samples.
																					(7).Plasma biochemical analysis-Murine whole blood--Plasma--	(7).Infected DKO mice exhibited significant higher levels of BUN(Blood urea nitrogen), serum creatinine, serum bilirubin, and aspartate aminotransferase activity.	These findings suggest that both TLR2 and TLR4 are involved in the pathological process elicited by Leptospira.
																					Total bilirubinemia, aspartate aminotransferase, alanine aminotransferase, blood urea nitrogen (BUN), and serum creatinine were measured in plasma samples using an Olympus AU400 autoanalyzer.
																						Levels of serum bilirubin and serum creatinine were also significantly higher in infected tlr2- /- and tlr4 -/- than in infected WT mice.
																					(8).Leukocyte number was counted.
																					(9).FACS(Fluorescence-activated cell sorting) analysis was performed;
																					CD4-allophycocyanin,CD8 -PerCP, TCR -PE, LY6-G-FITC, and CD11c-PE, CD19-allophycocyanin,CD3-PerCP.
																					(11).Anti Leptospira ELISA--
																					(10).Total IgM ELISA--
																					(12).Rescue of µMT(B cell deficient) mice-
Mercy,2020	6	Akino Mercy CS, Suriya Muthukumaran N, Velusamy P, Bothammal P, Sumaiya K, Saranya P, Langford D, Shanmughapriya S, Natarajaseenivasan K. MicroRNAs Regulated by the LPS/TLR2 Immune Axis as Bona Fide Biomarkers for Diagnosis of Acute Leptospirosis. Msphere. 2020;5(4):e00409-20.	India	Informed written consent was obtained from both case patients and controls before sampling, and the study protocol was pproved by the Institutional Ethics Committee (IEC) of Bharathidasan University (DM/2014/101/49) as well as receiving permission from the Directorate of Health Services (reference no. 5796/TV 1/07), Tamil Nadu, India.	* To perform unbiased screen using the miRNome miRNA array to identify circulating miRNAs with the potential to serve as authentic biomarkers for early diagnosis of leptospirosis.	✓	✓	✓		46	IgM ELISA/MAT ≥1:160 / isolation of leptospires from the blood	22 sero negatives-healthy controls.	THP-1 cells obtained from NCCS, Pune, India, were cultured in RPMI medium containing 10% fetal bovine serum (FBS) and 2 mM glutamine (Sigma-Aldrich, St. Louis, MO, USA) and supplemented with 100 U/ml penicillin and 100µg/ml streptomycin at 37°C in a humidified 5% CO2 atmosphere.	Ten- to twelve-week-old BALB/c mice.	Cells and extracellular media Mice blood/Serum	Pathogenic leptospiral strains L. interrogans serovar Australis strain AHF651, L. interrogans serovar Autumnalis strain N2, L. kirschneri serovar Grippotyphosa strain D22, L. interrogans serovar Pomona strain H3, and L. borgpetersenii serovar Ballum strain BDU51, isolated from ailing human subjects, and nonpathogenic L. biflexa serovar Andamana strain CH11, isolated from water sources, were obtai…	(EMJH) bovine serum albumin-Tween 80 medium (Difco Lab- oratories, USA) in a shaking incubator (100 rpm) at 30°C.	The pathogenicity of the strains was maintained by passaging the isolates in immunocompromised (cyclophosphamide-treated) BALB/c mice ⬃15 times (51). These pathogenic mouse-adapted challenge strains (MACS) were used for all the experiments.		Mice were infected with either Leptospiral LPS or PBS. Comparator group- Injected with PBS.	(1).RNA interference and LPS stimulation--THP-1 cells (0.5 106/well) grown in six-well plates were transfected with pools of 4 distinct siRNAs against TLR2-as controls-non targeting(scrambled RNA) Scr siRNA were used.After 72 hrs, cells were exposed to 1 µg/ml of leptospiral LPS.Cells & extracellular media were harvested at different time intervals.	(1-3)..Concentration of LPS - 575 and 625 g/ml.Increased cytotoxicity was observed in THP1 cells stimulated with pathogenic LPS compared to unstimulated or nonpathogenic LPS stimulation. In control THP1 cells, mRNA levels of tumor necrosis factor alpha (TNF-α ), NF-kB, IL-1β , and IL-10 increased within 3 h of LPS stimulation. TLR2 knockdown cells significantly inhibited the elevated cytokine mRN…
																					From cell extracts western blotting was performed-TLR2,TLR4,GAPDH were quantified and probed with specific antibodies.	To better validate the reactivity of the extracted LPS in vivo, cytokines were measured by extracting mRNA from the whole blood of BALB/c mice at different time intervals (0, 4, 7, 14, and 21 days) after intraperitoneal injection of leptospiral LPS in phosphate-buffered saline (PBS).
												66 patients with clinical suspicion of leptospirosis(subsequently diagnosed of having dengue(22), malaria(22),typhoid(22).
																					(2).Leptospiral LPS(10µg/g body weight) stimulation in mice-
																					Blood samples were collected after different intervals(0,4,7,14,21 days).
																					Blood+heparin+RNA later--cytokine profiling.Serum--miRNA profiling.
																					(3).Cytokine and chemokine profiling
																					RNA was extracted from THP1 cells and mice blood.
																					qRT PCR was performed for target genes.
																					(4).Microarrays and miRNA profiling-	(4-6).Based on the miRNome miRNA array, we identified three signature miRNAs (miR-21-5p, miR-144-3p, and miR-let-7b-5p) that could have potential for early diagnosis of leptospirosis.
																					RNA were extracted in Extra cellular media(control and TLR2 knockdown cells, THP1 cells, or mouse serum). cDNA were used in miRNA profiling using human and mouse whole miRNome miScript miRNA qPCR arrays.
																						These miRNA s play role in disease signal transduction, signaling by interleukins, regulation in actin cytoskeleton, stress-activated protein kinase signaling cascade, MAPK signaling pathway, FoxO signaling pathways, cellular response to a transforming growth factor (TGF-β ) stimulus, and small-RNA loading onto the RNA-induced silencing complex (RISC).
																					(5).Biomarker signature
																					Systematically compared miRNA profiles at different days after LPS administration. Day 0, days 4 to 7, and days 14 to 21 were considered control, early, and convalescent phases. To identify miRNAs for early diagnosis of leptospirosis, we devised 5 comparison groups: (i) control versus day 4, (ii) control versus day 7, (iii) control versus day 14, (iv)control versus day 21, and (v) days 4 to 7 ver…
																					(6).Validation of differentially regulated miRNA in clinical cases
																					We validated the efficacy of these miRNAs (miR-21-5p, miR-144-3p, and miR-let-7b-5p) using patients’ serum samples.
																					ΔΔCT method was used (Internal control gene-SNORD25)
Viriyakosol,2006	7	Viriyakosol S, Matthias MA, Swancutt MA, Kirkland TN, Vinetz JM. Toll-like receptor 4 protects against lethal Leptospira interrogans serovar icterohaemorrhagiae infection and contributes to in vivo control of leptospiral burden. Infection and immunity. 2006 Feb;74(2):887-95.	USA	All animal studies were approved by the Institutional Animal Care and Use Committees of the University of California, San Diego, and the Veteran Affairs Medical Center, San Diego, CA.	(1).To investigate the role of innate immune responses in leptospiral infection.		✓	✓					Anti-CD14 monoclonal antibody (MAb), 28C5	Female C57BL/6, C3H/HeJ, C3H/HeJ-SCID, C3H/OuJ, CD14-/- (B6),and TLR2-/- (BJ) mice.		Salmonella minnesota Re595 LPS					(1).Challenge infections	(1).Intact TLR4 is involved in the control of leptospiral burden in tissues of sublethally infected mice, which more closely mimics the natural state of infection.
													MAb anti-mouse TLR4/MD-2 clone MTS510			Leptospira interrogans LPS					For lethal infection, 3-week-old mice were infected intraperitoneally with 6*10 8 Leptospira cells in 1.0 ml of PLM-5. For sublethal infection, 6-week-old mice were infected i.p. with 10 8 Leptospira cells in 1.0 ml of PLM-5.
													MAb anti-TLR4 clone 14H4E12			Heat-killed Staphylococcus aureus						Organs were removed 21 days after infection, and the presence of Leptospira was determined quantitatively by real-time PCR.Leptospira was presented in heart, lung, liver, spleen, and kidneys
													Control mouse immunoglobulin G1 (IgG1)	TLR4-/- and MyD88-/- mice on a C57BL/6J background.
					(2).To de- termined whether Leptospira stimulate production of pro-inflammatory cytokines by mouse macrophages.											Leptospira interrogans serovar Icterohaemorrhagiae strain HAI188					Control, uninfected animals received the same volume of sterile	in both C3H/HeJ(TLR4 deficient) and C3H/OuJ(wild type) mice.
														All mice were 3 to 8 weeks of age, housed in a pathogen-free facility, and handled according to the recommended guidelines.							culture medium. Infected animals were clinically observed twice daily.	Significant higher organism burden was observed in lungs & kidneys of TLR4 deficient mice than in wild type mice.
																					(2).Activation of elicited mouse peritoneal macrophages.
																					Mice macrophages were harvested into a 96 wells plate, followed by stimulation	(2).Leptospira stimulates periodate-elicited mouse peritoneal macrophages to produce proinflammatory cytokines.
																					of cells with various reagents. After 16 h of incubation, the supernatant was harvested and assayed for mouse cytokines using enzyme-linked immunosorbent assay (ELISA) kits for tumor necrosis factor alpha (TNF-α ), interleukin-6 (IL-6) , and macrophage inflammatory protein 2 (MIP-2).
																						Leptospira stimulation of MIP-2 production is TLR4 dependent but CD14 independent.
																						The role of TLR2 in macrophage responses to Leptospira.Macrophages from both mice(TLR deficient and Wild type) secreted similar levels of IL-6 and TNF-α upon activation with heatkilled Leptospira and Re595 LPS.Leptospiral LPS,however, induced a much higher level of cytokine responses from WT murine macrophages than from macrophages from TLR2-/- mice.
																					(L. interrogans serovar Icterohaemorrhagiae strain HAI188)
																						Macrophage cytokine responses to Leptospira are dependent on TLR4.
																						Leptospira activates macrophages predominantly through the MyD88 pathway.
																					(3).Real-time PCR for quantification of Leptospira cells in tissues of mice	For sublethal infection:
																					Infected mice organs were harvested and used for DNA qPCR assay.	Organs were removed 21 days after infection, and the presence of Leptospira was determined quantitatively by real-time PCR.Leptospira was presented in heart, lung, liver, spleen, and kidneys
																						in both C3H/HeJ(TLR4 deficient) and C3H/OuJ(wild type) mice.
																						Significant higher organism burden was observed in lungs & kidneys of TLR4 deficient mice than in wild type mice.
Chang,2016	8	Chang MY, Cheng YC, Hsu SH, Ma TL, Chou LF, Hsu HH, Tian YC, Chen YC, Sun YJ, Hung CC, Pan RL. Leptospiral outer membrane protein LipL32 induces inflammation and kidney injury in zebrafish larvae. Scientific reports. 2016 Jun 9;6(1):1-2.	Taiwan	Institutional Animal Care and Use Committee of Chang Gung Memorial Hospital and Chang Gung University.	(1).To study the effects of leptospiral infection and its major outer membrane protein, LipL32, on the developing kidneys.		✓							Zebrafish larva infection		1).L. santarosai serovar Shermani strain LT821	Propagated at 28 °C under aerobic conditions in medium containing 10% Leptospira Enrichment Ellinghausen-McCullough-Johnson-Harris (EMJH).				(1).Morpholino knockdown---	Leptospira infection caused tubular injuries in zebrafish larvae;
														For zebrafish infection, living 24 hpf larvae were manually dechorionated and distributed in 6-well plates (15–30 larvae per well), immersed in E3 media containing leptospires at a concentration of 1 × 10 6 colony-forming units (CFU)/ml, and maintained at 28 °C in an incubator at the RG2 laboratory.		2).L. biflexa serovar Patoc					Antisense morpholino oligonucleotides (MO) against zebrafish tlr2, tlr4a, tlr4b,	Incubating zebrafish larvae with L. Shermani at a concentration of up to 1 × 10 6 CFU/ml had no significant effects on larva viability.
																					and myd88 were designed and synthesized by Gene-Tools.	Actual infection of zebrafish larvae with L. Shermani was detected using lipl32 & flaB gene qPCR.
																					One- to two-cell stage embryos were microinjected with 0.125 mM antisense MOs.	Our results demonstrated that infection with the pathogenic L. Shermani, which expresses the outer membrane protein LipL32, could cause acute tubular injury in zebrafish larvae.
				The study conformed to the Guide for the Care and Use of Laboratory Animals published by the National Institute of Health.																	(2).Morphological abnormalities in pronephros--Pronephros was observed in living transgenic wt1b:GFP zebrafish larvae under fluorescence microscopy at 48 hpf 55. Developmental abnormalities of the pronephros including glomerular malformation and tubular dilatation were categorized as normal, mild or severe deformity.
																3).Microinjection of lipl32 mRNA--					(3).Histology analysis--Zebra fish Larvae	Ectopic expression of lipl32 mRNA in zebrafish larvae;
																An myc epitope-tagged pCS2-MT-LipL32 plasmid was generated					(4).Immunohistochemistry---whole-mount larvae--	expression of LipL32 may occur in the pronephric kidneys
																4).Microinjection of LipL32 protein--Detoxified LipL32 protein (amino acids 21–272) was prepared as described previously.					Anti-NA-K-ATPase alpha-subunit antibody--label the location of NA-K-ATPase
																					A mouse anti-acetylated alpha-tubulin antibody--label the primary cilia of pronephric ducts	Expression of lipl32 mRNA impaired kidney development;
																LipL32 recombinant protein (0.07mg/ml, 4 nl) was injected into the caudal vein.					A mouse anti-c-myc--label the Myc-tag of LipL32 protein expression	These results demonstrate that LipL32 may cause pronephric kidney injury by inducing inflammation and mislocalization of NA-K-ATPase.
																					Rabbit anti-GFP antibody--pronephric GFP expression in the wt1b:GFP larvae
																					The immunostained larvae were then embedded in OTC medium and cryosectioned. Sections were mounted in Vectashield (Vector Laboratories) with DAPI and observed under fluorescence microscopy.	LipL32 triggered pronephric inflammation through the TL2R pathway;
																					(5).Rhodamine-dextran injection--For renal function estimation of zebra fish larvae	Knockdown of the tlr2 downstream transducers myeloid differentiation factor 88 (myd88) also blocked (P < 0.0001) the lipl32-mediated l-plastin expression. Quantitative real-time RT-PCR confirmed that the expression of l-plastin mRNA was reduced significantly after knocking down tlr2.
																					(6).Whole-mount in situ hybridization--Antisense digoxigenin-labeled probes were made for lipl32 and l-plastin from corresponding cDNA constructs.
																					(7).RT qPCR--The expression of lipl32 and flaB was examined.
																					(8).qPCR--zebrafish l-plastin gene was amplified.	Injection of LipL32 protein through the tail vein;
																					(9).Western blot analysis--Zebra fish larvae Proteins were extracted and analyzed.	The expression of l-plastin mRNA in the pronephric area as shown by in situ hybridization was markedly increased after injection of LipL32 and was significantly suppressed (P < 0.0001) with morpholino knockdown of tlr2 but not of tlr4a and tlr4b. These data confirmed that circulating LipL32 can induce inflammation and kidney malformation in zebrafish larvae.
																						TLR2 blockade ameliorated the kidney injury induced by LipL32;
																						Results suggest that LipL32 might induce kidney injury predominantly through a TLR2-dependent pathway in zebrafish larvae.
Charo,2019	9	Charo N, Scharrig E, Ferrer MF, Sanjuan N, Carrera Silva EA, Schattner M, Gómez RM. Leptospira species promote a pro‐inflammatory phenotype in human neutrophils. Cellular Microbiology. 2019 Feb;21(2):e12990.	Argentina	institutional guidelines (National Academy of Medicine, Buenos Aires, Argentina) and approved by the Institutional Ethics Committee. All subjects provided written informed consent for the sample collection and subsequent analysis.	* To analyse the human neutrophil's response to saprophytic Leptospira biflexa serovar Patoc (Patoc) and the pathogenic Leptospira interrogans serovar Copenhageni (LIC).			✓Exvivo					(1).Isolation of neutrophils			Virulent strain Fiocruz L1–130 of L. interrogans serovar Copenhageni	cultured at 30°C under aerobic conditions in liquid (EMJH) medium.				(1).Expression of CD11b and TAM receptors	(1,2,3).Leptospira spp. trigger the upregulation of neutrophil CD11b expression, adhesion, and platelet– neutrophil aggregate formation.
								Isolated neutrophils and platelets					Neutrophils were isolated from peripheral blood drawn from healthy donors.			saprophyte L. biflexa serovar Patoc strain Patoc 1					Neutrophils (3 × 105/ml) were stimulated over 2 hr with Leptospira spp. analysed via fluorescence‐activated cell sorting (FACS).
																						We analysed the expression of the three receptors by flow cytometry in neutrophils after exposure to Leptospira spp. and observed that although the three receptors are expressed in human neutrophils, only AXL showed an increased percentage after challenge with LIC.
													(2).Platelets were isolated from the pateints blood of healthy donars.								(2).Neutrophil adhesion assay
																					(3).Platelet–leucocyte mixed aggregate assays
																					Equal volumes of washed platelet suspensions and neutrophils were incubated, followed by stimulation with Leptospira spp. for 45 min. After stimulation,the samples were fixed with 1% PFA, stained with FITC‐CD45 and PE‐CD61 Abs or equivalent amounts of FITC and PE‐isotype matched controls, and then analysed by flow cytometry using a FACScalibur flow cytometer. The results were expressed as the per…
																					(4).Production of pro‐inflammatory cytokines	(4).Exposure of neutrophils to both strains of bacteria markedly increased the levels of IL‐8 in the supernatant compared with non‐stimulated samples (mock) in a time‐ and concentration‐dependent manner.
																					After neutrophil (3 × 105/ml) incubation with Leptospira spp. at different MOIs for 3 or 18 hr, cells were centrifuged at 600 × g for 10 min, and the production of IL‐6, IL‐1β, and IL‐8 were determined in the supernatants with commercial ELISA kits.	Cytokines known to modulate the fate of neutrophils and found that both Leptospira spp. induced a significant increase in the levels of IL‐1β and IL‐6, in a time‐ and concentration‐dependent manner.
																					Before incubation with Leptospira spp. LPS (100 ng/ml) from E. coli O111:B4 or PAM3CSK4 (1 ng/ml) were used as TLR4 or TLR2 agonists, respectively.	Increased expression of IL‐8 induced by Patoc or LIC was suppressed in neutrophils that were previously treated with an anti‐TLR2, but not with an anti‐TLR4 . LPS and PAM3CSK4, used as positive controls.
																					(5).Quantitation of LPS
																					LPS levels were determined using limulus test.Cell supernatants/ Leptospira stimulated cell supernatants/RPMI+Serum.
																					(6).MPO and ROS levels were measured	(6).Leptospira spp. fail to induce neutrophil MPO release and only Patoc induces ROS activity.
																					In neutrophils and leptospira stimulated neutrophil cell supernatant were used.
																					High sensitivity substrate 3,3′,5,5′‐tetramethylbenzidine--MPO
																					Chemoluminescence response of 2× 105 neutrophils was measured every 10 min for 3 hr at 37°C after injection of 120 μM luminol--ROS
																					(7).Neutrophil chemotaxis assay	(7).The chemoattractant activity of supernatants derived from neutrophils stimulated with both the saprophytic and pathogenic species was significantly higher than mock samples.
																					Chemotaxis was quantified using a modification of the Boyden chamber technique.
																					Results are expressed as number of neutrophils migrated/field
																					(8).Determination of neutrophil apoptosis and viability	(8).The percentage of apoptotic cells was reduced from almost 60% to 20–40% in the Leptospira‐stimulated neutrophils.
																					Neutrophils (4 × 106/ml) were cultured with RPMI and 2% FBS in the presence or absence of Leptospira spp. at different MOIs.cells were analysed for changes in nuclear morphology and viability by labelling with a mixture of acridine orange and ethidium bromide.
																					Finally cells were analysed by flow cytometry.
																					(9).RT‐PCR	(9). Activation of neutrophils by Leptospira spp. involve NFκB and inflammasome pathways.
																					Total RNA was extracted from cell pellets,followed by RT PCR.
																					(10).Ultrastructural studies
																					Neutrophils and Leptospira spp. were incubated for 2 hr. Studies were performed using a transmission electron microscope and scanning electron microscope.
																						(10). Human neutrophils phagocytize saprophytic but not pathogenic Leptospira.
Chou,2018	10	Chou LF, Chen TW, Yang HY, Chang MY, Hsu SH, Tsai CY, Ko YC, Huang CT, Tian YC, Hung CC, Yang CW. Murine renal transcriptome profiles upon leptospiral infection: implications for chronic kidney diseases. The Journal of infectious diseases. 2018 Sep 22;218(9):1411-23.	Taiwan	All animal procedures and experimental protocols were approved by the Institutional Animal Care and Use Committee of the Chang Gung Memorial Hospital in Taiwan.	* To discuss a global analysis of renal gene expression associated with renal damage that was induced by leptospiral infection using experimental murine models.		✓							*C57BL/6 female mice aged 6–8 weeks.	*The mice were sacrificed at 7 and 28 days postinfection, respectively, and the kidneys were harvested.	Leptospira interrogans serovar Copenhageni Fiocruz L1-130-pathogenic spp.	Propagated at 28°C under aerobic conditions in medium containing Leptospira enrich- ment Elinghausen-McCullough-Johnson-Harris (EMJH) medium and Leptospira medium base EMJM medium				(1).Next-Generation Sequencing and Microarray Processing	Leptospires Induced Toll-Like Receptor Signaling Pathways in Kidneys
														*Inoculated intra- peritoneally with a high infective dose of Leptospira spp, and the control groups were inoculated with sterile EMJH medium.		Leptospira biflexa serovar Patoc-non pathogenic spp.					RNA-seq was performed.	At day 7 postinfection with pathogen, DEGs were significantly enriched in TLR signaling pathways.
																					(2).Bioinformatics Analyses
																					Gene expression levels in the RNA-seq analysis were measured as reads per kilobase million (RPKM) value.	We performed hierarchical clustering analysis on these significant DEGs. This analysis revealed that 26 immune-re- lated genes such as LBP, FCGR1, SYK, IL33, COLLA1, IRF7, NCF1, and TLR2 in the L interrogans-infected renal transcriptome were differentially expressed.
														*The mice were sacrificed at 7 and 28 days postinfection, respectively, and the kidneys were harvested.	*Total ribonucleic acid (RNA) was extracted from kidneys using the TRIzol reagent.						(3).qPCR was performed
																					The 24 genes of interest were selected for confirmation, using TBP as an endogenous control.
Faisal,2016	11	Faisal SM, Varma VP, Subathra M, Azam S, Sunkara AK, Akif M, Baig M, Chang YF. Leptospira surface adhesin (Lsa21) induces Toll like receptor 2 and 4 mediated inflammatory responses in macrophages. Scientific reports. 2016 Dec 20;6(1):1-4.	India	The animal care and all the experimental pro- cedures were performed in accordance with the guidelines approved by Institutional Animal Ethics Committee (IAEC) of National Institute of Animal Biotechnology (NIAB).	* To test the ability of secreting pro-inflammatory cytokines and expression of costimulatory molecules and surface markers in TLR2−/−, TLR4−/− and TLR2−/−/4−/− mouse macrophage cell lines stimulated with rLsa2.			✓					A mouse macrophage cell line (RAW264.7)	C57BL6 mice	Culture supernatant	Leptospira Lsa 21, LPS					Expression and purification of recombinant proteins;	Purification and testing of TLR activity of recombinant proteins;
													Human embryonic kidney cell line (HEK293)								The plasmid pGEX4T2 harboring genes encoding Lsa21, LipL32 and variable region of LigA (LigAvar) were constructed previously and subsequently expressed as GST fusion proteins	Various surface proteins of Leptospira (LipL32, Lsa21, LigAvar) were expressed as GST fusion protein in soluble form which were purified for further analysis. These proteins showed TLR2 activity in dose dependent manner in HEK293 cells transiently expressing TLR2. One of these rLsa21 showed maximum activity which correlated with production of IL-8.
													WT (NR- 9456), TLR2−/−(NR-9457), TLR4−/−(NR-9458), TLR2−/−/4−/− DKO (NR-19975) cell lines.
																					Luciferase assay
																					HEK293 cells were cultured in DMEM medium and transfected with TLR2, TLR4 and NF-kB reporter plasmids	There was significant reduction in cytokine levels when receptors were blocked by TLR2 monoclonal antibody. These results confirm that the observed TLR activity was due to rLsa21 rather than LPS.
																					Cells were stimulated with the recombinant proteins (10 μ g/ml) for 24 hrs and then supernatant was collected for analysis of IL-8 by cytokine ELISA kit (R&D).
																						rLsa21 elicits cytokine production from mouse macrophages in a TLR2 and TLR4-dependent manner
																					Cytokine ELISAs
																					In separate experiment Wildtype, TLR2−/−, TLR4−/− and TLR2−/−/4−/− cell lines were stimulated with PAM3CSK4 (20 ng/ml), LPS (500 ng/ml) and Lsa21 (2 μ g/ml) for 24 hrs at 37 °C and cytokines (IL-6, TNF-α ) were measured in culture supernatant by ELISA kit.	Stimulation of RAW264.7 cells with various concentrations of rLsa21, significantly increased the production of TNF-α and IL-6 in a dose-dependent manner.
																						These results suggest that the rLsa21 induces inflammatory cytokine production in TLR2 and TLR4 dependent manner.
																						rLsa21 activates MyD88-dependent and TRIF-dependent signaling pathways
																						Using MyD88−/− mouse macrophage cell lines, we showed rLsa21 induced cytokine production was remarkably reduced (p < 0.05) compared to that rLsa21 induced TNF-α and IL-6 in WT mouse macrophages indicating the use of a MyD88-dependent pathway.
																						rLsa21 induced IL-6 production in TRIF−/− cells was significantly lower than in WT cells (P < 0.05; Fig. 3B), however there was no effect on production of TNF-α indicating that a TRIF-dependent signaling pathway was also involved in production of cytokines by rLsa21.
																					Protein-Protein docking studies.	Docking studies demonstrated that rLsa21 stimulates cytokine secretion specifically via binding to TLR2 and TLR4.
																					TLR binding assay
																					An HEK293-TLR2, HEK293-TLR4 and HEK293-Vector stable cell line or TLR2−/−, TLR4−/− and TLR2−/−/4−/− DKO cell lines were grown overnight on cell imaging dishes (Eppendorf) having glass bottom and then incubated for 30 min at 37 °C with rLsa21 (2 μ g/ml) in DMEM without FBS.
																					Western blot analysis	rLsa21-induced cytokine production depends primarily on the activation of p38, JNK and NF-κB dependent signaling.
																					RAW264.7cells were stimulated with rLsa21 and cells were recovered at various time points and treated with RIPA cell lysis buffer supplemented with proteinase and phosphatase inhibitor mixture. Equal amounts of protein were separated by SDS-PAGE and then transferred electrophoretically to PVDF membranes.
																					RT PCR	Expression levels of key inflammatory cytokines/chemokines genes at various time points were determined in WT, TLR2−/−, TLR4−/− and TLR2−/−/4−/− mouse macrophage cell lines in response to Lsa21. Expression levels of CCL2, CCL10, COX2, IL-1β , IL-6, TNF-α , MCP-1, IFN-γ and iNOS were significantly upregulated in WT mouse macrophage cell lines stimulated with Lsa21. The expression of these genes we…
																					WT, TLR2−/−, TLR4−/− and TLR2−/−/4−/− DKO mouse macrophage cell lines were treated for various times with rLsa21 (2 μ g/ml), LPS (500 ng/ml) or Pam3CSK4 (20 ng/ml). After treatment, cell culture supernatants were removed for cytokine analysis and cells were recovered for RNA extraction.
																					Flow cytometric analysis.	rLsa21 enhanced the expression of CD80, CD86, MHCII and CD40 in RAW264.7 cells similar to levels observed in LPS stimulated cells. Hence, in addition to stimulating the production of proinflammatory cytokines, rLsa21 also enhances the expression of surface markers indicating the modulation in antigen presenting activity of the macrophages.
																					Cells were incubated in 24-well plates (106 cells/well) with PAM3CSK4 (20 ng/ml), LPS (500 ng/ml) or rLsa21 (2 μ g/ml) for 24 h. Cells were harvested and washed with pre-chilled PBS and then blocked for Fc receptors using Fc block (1 μ g) for 30 min on ice. They were then incubated on ice for 1 h in the dark with PerCP-CY5.5–conjugated anti MHC-II, PE-conjugated CD80, APC conjugated CD86 and BV42…
(Guo,2015)-1	12	Guo Y, Fukuda T, Donai K, Kuroda K, Masuda M, Nakamura S, Yoneyama H, Isogai E. Leptospiral lipopolysaccharide stimulates the expression of toll‐like receptor 2 and cytokines in pig fibroblasts. Animal Science Journal. 2015 Feb;86(2):238-44.	Japan	NR	* To investigate immunological responses of pig fibroblasts to L-LPS by quantitatively measuring the expression of TLR2 and TLR4, and pro-inflammatory cytokines.			✓					Pig fibroblasts were obtained from a 45-day-old embryonic pig and were immortalized by a protocol originally developed, allowing constitutive expressions of mutated cyclin-dependent kinase 4 (CDK4), cyclin D1 and reverse transcriptase component of human telomerase (hTERT) in the fibroblasts.			Leptospira interrogans serovar Hebdomadis	Ellinghausen-McCullough-Johnson-Harris liquid medium with 10% normal rabbit serum at 30°C for 7 days.				Measurement of TLR2, TLR4, MyD88 and cytokine messenger RNAs (mRNAs) by the real-time PCR	Effect of L-LPS stimulation on expressions of TLR2 and TLR4 mRNAs in pig fibroblast
																L-LPS was prepared by the hot phenol-water method.					Pig fibroblasts were treated with 0, 1, 10 and 50 μg of LPS per mL of media, to determine their response to different con- centrations. For further studies, the cells were collected at 6, 12 and 24 h after 10 μg/mL of LPS stimulation.	L-LPS significantly induces a dose-dependent mRNA expression of TLR2, but does not change the expression level of TLR4 mRNA up to the concentration of 50 μg/mL.
																Escherichia coli serotype O111:B4 LPS (E-LPS) was purchased,which was used as a positive control.
																						E-LPS was used for positive control, showing significant up-regulations of TLR2 and TLR4 mRNAs when the cell was stimulated by more than 10 μg/mL E-LPS.
																					Total RNA was isolated from the cells.
																					Data of real time PCR were normalized by the respective levels of β-actin mRNA detected as an internal standard and relative values of mRNA transcripts in cells stimulated by L-LPS to those in unstimulated cells were calculated.	When pig fibroblasts were incubated with 10 μg/mL L-LPS, expression of TLR2 mRNA was gradually and monotonically increased, and the rela- tive value of the expression level of TLR2 mRNA to that of unstimulated cells at 24 h after start of incuba- tion was more than 1.5 (P < 0.05). However, the expression level of TLR4 mRNA in the cells stimu- lated by L-LPS was largely fluctuated, and no signifi-…
													Unstimulated wells were prepared in the same cell culture plate, which were used as controls in each experiment.
																					Detection of TLR2 protein expressed in pig fibroblasts by Western blotting
																					Pig fibroblasts (1 × 10 6 cells/well on six-well tissue culture plates) were cultured in DMEM containing 10% FBS with or without stimulation by 10 μg/mL L-LPS for 24 h.	In an immune system of pigs, TLR2 plays a major role for reaction to LPS of Leptospira species rather than TLR4.
																					Cells were harvested by Laemmli buffer and sonicated.	Brightness measurement of protein bands using ImageJ software showed that the expres- sion level of TLR2 protein in cells stimulated by L-LPS was about two-fold of that in unstimulated cells, which is consistent with the level of mRNA transcrip- tion shown.
																					After cali- brating the total protein concentration of the cell lysate using the DC Protein assay reagent 10 μg of each protein was applied to sodium dodecyl sulfate polyacrylamide gel electrophoresis.
																						Expression of the TLR4 protein and confirmed that the expression level of TLR4 protein was too low to evalu- ate differences between stimulated and unstimulated cells by Western blotting.
																					TLR2 protein expression levels were quantitatively analyzed by ImageJ software.
																						L-LPS may activate MyD88 through the major recognition of TLR2 in pig cells, which is in accordance with the up-regulation of TLR2 mRNA and protein expression, and no changes of TLR4 mRNA expression after L-LPS stimulation.
																						The pig fibroblast can induce IL-6 and IL-8 within 6 h after being stimulated by L-LPS.
(Guo,2015)-2	13	Guo Y, Fukuda T, Nakamura S, Bai L, Xu J, Kuroda K, Tomioka R, Yoneyama H, Isogai E. Interaction between Leptospiral lipopolysaccharide and Toll-like receptor 2 in pig fibroblast cell line, and inhibitory effect of antibody against Leptospiral lipopolysaccharide on interaction. Asian-Australasian Journal of Animal Sciences. 2015 Feb;28(2):273.	Japan	NR	* To understand the inflammatory response triggered by L-LPS, we examined the expression level of cytokines mRNA in the PEFs_SV40 cells by qRT-PCR.			✓					Pig embryonic fibroblast cell line.			L. interrogans serovar Hebdomadis	EMJH medium at 30 C for 7days.				Pig embryonic fibroblast cell line was cultured,LPS was prepared.	Expression of toll-like receptor 2 mRNA in PEFs_SV40 cells after leptospiral lipopolysaccharide stimulation.
																LPS was prepared by the hot phenol-water method.					Pig embryonic fibroblast cell line was immortalized by simian vacuolating virus 40 large T fragment (PEFs_SV40)	PEFs_SV40 cells which do not express TLR4 mRNA have a potential to be used as a good model in researches on immune response in which TLR2 is involved.
																Escherichia coli serotype O111:B4 LPS was purchased.					RNA extraction, cDNA preparation and real time polymerase chain reaction
																					Target genes; Pig TLR2, TLR4,IL6,IL8	Stimulation by L-LPS, correspondingly, the expression level of TLR2 mRNA increased gradually while the dose concentration was increasing.
																					Enzyme-linked immunosorbent assay	Tested the time-dependent change of TLR2 mRNA expression in PEFs_SV40 cells under 0.1 μg/mL LPSs stimulation. When the cells were incubated with 0.1 μg/mL L-LPS, the expression of TLR2 mRNA was markedly up-regulated to 2.3 folds at 3 h and then rapidly declined at 12 h.
					*To examine the protein expression level of TLR2 by the stimulation of L-LPS in the PEFs_SV40 cells, we performed the Western blotting.																The protein level of cytokines (IL-6 and IL-8) were measured from PEFs_SV40 cell culture supernatant using
																					To ensure the reproducibility of the experiment, each sample was measured twice and the average concentration was used as protein level (pg/mL) in cell culture supernatants.
																						These results indicate that TLR2 of pig cells can be activated strongly and quickly after being stimulated by L-LPS.
																					Sodium dodecyl sulfate-polyacrylamide gel electrophoresis and Western blotting analysis	Expression of toll-like receptor 2 protein in PEFs_SV40 cells after leptospiral lipopolysaccharide stimulation
																					TLR2 protein expression level was detected with the ECL chemiluminescence Western blot system for immunostaining.	TLR2 protein with a molecular mass of 74 kDa was stably expressed at low level, and the expression level of TLR2 protein was constant until 72 h after stimulation.
																						indicate that TLR2 plays a vital role during L-LPS stimulation, while the protein expression of TLR2 is considerably later than the mRNA transcription.
																					Anti-leptospiral lipopolysaccharide antiserum
																					Anti-L-LPS antiserum was prepared from hyper-immunized rabbit as described previously.
																						Showing significant increase of the mRNA expression of IL-6 (p<0.05) and IL-8 (p<0.05)
																						Also marked enhancement of IL-6 and IL-8 mRNA expression were caused at 3 h after L-LPS stimulation and then rapidly decreased but the expression level was still higher than that of unstimulated cells.
																						In L- LPS stimulations, the secretion level of IL-6 protein was increased until dose of 1.0 μg/mL L-LPS and was slightly decreased at 10 μg/mL L-LPS stimulation
																						Effects of antibody raises against leptospiral lipopolysaccharide on toll-like receptor 2 expression in PEFs_SV40 cells
																						Altogether, these results indicate that anti-L-LPS can interrupt the interaction between L-LPS and TLR2 in PEFs_SV40 cells, thereafter might reduce the occurrence of antibiotics-triggered endotoxin shock.
(Guo,2016)	14	Guo Y, Xu J, Wang L, Xu J. Leptospiral lipopolysaccharide-induced cytokine production is dependent on toll-like receptor 2 in bovine cells. Pak Vet J. 2016 Jan 1;36:280-5.	China	NR	* To investigate the innate immune responses to leptospiral LPS by quantitatively measuring TLRs (TLR2 and TLR4), and pro-inflammatory cytokines expression in bovine cells.			✓					Bovine cell line.		Cell supernatants	L. interrogans serovar hardjo	EMJH liquid medium at 28 C for 7 days.				RNA extraction, cDNA preparation and real time polymerase chain reaction	Effect of LPS on cytokine production in bovine cells	Bovine TLR2 is the main receptor in the recognition of leptospiral LPS
													2 µg/mL anti-TLR2 or anti-TLR4 antibody--determine the roles of TLR2 or TLR4 in LPS-induced cytokine production, the bovine cells were pretreated with 2 µg/mL anti-TLR2 or anti-TLR4 antibody for 1 h before 10 µg/mL leptospiral LPS or E. coli LPS stimulation.After stimulation with LPS for 6 h, cell supernatants were collected and analyzed by ELISA. Supernatants.			LPS of L. interrogans serovar hardjo					Total RNA was isolated from the bovine cells followed by qRTPCR.	Bovine cells secreted low levels of IL-6 and TNF-α without LPS stimulation.
																E. coli serotype O111:B4 LPS(used as +ve control)						When cells was stimulated for 6 h with 1 µg/mL leptospiral LPS, levels of IL-6 and TNF-α were markedly increased.
																					Western blotting analysis	IL-6 and TNF-α were significantly upregulated in a dose-dependent manner with increasing doses of leptospiral LPS
																					Total proteins were obtained from bovine cells.Total protein concentrations were calibrated by a DC Protein assay reagent.10 μg proteins was subjected to SDS-PAGE (ATTO Corporation, Tokyo, Japan) and blotted onto polyvinylidene fluoride membrane.Proteins were detected using ECL chemilluminescence Western blot system for immunostaining.	Slightly decreased at a 12 h and 24 h time point after 6 h stimulation, the cytokine expressions in stimulated cells was still higher than that in the unstimulated ones.
																						Effects of LPS on TLR2 and TLR4 mRNA expression in bovine cells
																					Enzyme-linked immunosorbent assay	10 µg/mL leptospiral LPS, TLR2 mRNA expression was increased monotonically, and the relative value of the level of TLR2 mRNA expression to that of unstimulated cells at each time point after start of the incubation was greater than 1.5.
																					The cytokine (TNF-α and IL-6) secretion of bovine cells were measured by following the introduction of bovine enzyme-linked immunosorbent assay Kits.
																						There was no significant increase in the expression level of TLR4 mRNA in the cells stimulated by leptospiral LPS
																					Blocking tests using anti-TLRs antibodies
																					determine the roles of TLR2 or TLR4 in LPS-induced cytokine production, the bovine cells were pretreated with 2 µg/mL anti-TLR2 or anti-TLR4 antibody for 1 h before 10 µg/mL leptospiral LPS or E. coli LPS stimulation. After stimulation with LPS for 6 h, cell supernatants were collected and analyzed by ELISA. Supernatants from cells incubated with LPS, but without anti-TLRs were used as positive, …	Estimation of expression level of the TLR2 and TLR4 protein in bovine cells
																						TLR2 protein was significantly increased by leptospiral LPS and E. coli LPS stimulation.
																						There was no significant difference in levels of TLR4 protein expression between leptospiral LPS stimulated and unstimulated cells
																						Functional role of TLR2 and TLR4
																						The anti-TLR2 antibody showed a significant inhibitory effect on bovine IL-6 and TNF-α production in leptospiral LPS stimulated cells, but anti-TLR4 antibody showed no significant effect on IL-6 and TNF-α production.
Hsu,2021	15	Hsu SH, Chang MY, Lin SM, Ko YC, Chou LF, Tian YC, Hung CC, Yang CW. Peptidoglycan mediates Leptospira outer membrane protein Loa22 to toll-like receptor 2 for inflammatory interaction: a novel innate immune recognition. Scientific reports. 2021 Jan 13;11(1):1-6.	Taiwan	NR	* To study the affinity of Loa22 to LPGN and the interaction between Loa22 and TLR2.			✓					HK , HEK 293, THP 1 cell lines			L. santarosai serovar Shermani str. LT821 (pathogenic species), L. interrogans serovar Copenhageni Fiocruz L1-130 (pathogenic species), and L. biflexa serovar Patoc (nonpathogenic).					Transient transfection and luciferase assay in HEK293 cells.
													HEK293-TLR2 cells were generated(TLR2 over expressed HEK 293 cells)				Leptospira were propagated at 28 °C under aerobic conditions				HEK293 cells were transfected with pUNO, pUNO-TLR2, pUNO-TLR2 plus pUNO-TLR1, and pUNO-TLR2 plus pUNO-TLR6 construct the control, HEK293-TLR2, HEK293-TLR2-TLR1, and HEK293-TLR2-TLR6 cells, respectively.
													rLoa22,rTLR2 proteins
													Anti-Loa22 antibody			Leptospira outer cell membrane(-80 C)..	for 5–7 days.					After incubation of Leptospira outer membrane extractions with HEK-293 T-TLR2 cells for two hours, the cells were lysed and protein A-immobilized anti-V5 antibody was used to pull-down the TLR2 and binding candidates.
																Leptospira PGN.					Pull‑down assay.
																					HEK293-TLR2 cell was used to express the human TLR2 protein.HEK293-TLR2 cells were incubated with LOMP (10 μg/ml) for 4 h.obtained samples were analyzed by 12% (w/v) SDS-PAGE.	Western blot clearly demonstrated the interaction of Loa22 and TLR2 after co-immunoprecipitantion (Fig. 1A). Loa22 was present in pathogenic Leptospires but not in non-pathogenic Leptospires, indicating that Loa22 protein is probably a virulence factor.
																					DNA construction and mutagenesis.
																					The loa22 gene was cloned from patho- genic L. santarosai serovar Shermani genomic DNA using pfu-Turbo DNA polymerase.
																					Bioinformation analysis.
																					Multiple sequence alignment of Loa22 protein from L. shermani and AbOmpA and Pal proteins from A. baumannii and E. coli were performed with TEXSHADE program.
																					Expression and purification of Loa22 and antibody preparation.
																					DNA constructs of Loa22 were individually transformed into expression host cell E.coli ClearColi BL21.rLoa22 antigens were also used to induce the production of the polyclonal antibodies (anti-Loa22 antibody) by customized product.	The results indicated that TLR2 receptor and the rLoa22 protein were mostly present on the cell surface, with consistent partial localization in the cytosol.
																						The affinity between TLR2 and the mutation variants in complex with LPGN showed significantly decreased as compared to rLoa22WT-LPGN. The results demonstrated that two residues (Asp122 and Arg143) of rLoa22 were essential for the affinity between TLR2 and rLoa22-LPGN complex.
																					Confocal microscopy.
																					HEK293 and HEK293-TLR2 cells were fixed, permeabilized and incubated with appropriate primary and secondary antibodies: mouse monoclonal anti-TLR2 antibody, rabbit polyclonal anti-Loa22 and anti-LipL32 antibodies.	These results provided direct evidence that LPGN cooper- ated with rLoa22 to interact with TLR2.
																					Cells were imaged by confocal laser scanning microscopy.	All these results suggested that rLoa22-LPGN complexes stimulate the production of inflammatory responses through p38, ERK, JNK, and NFκB signaling pathways.
																					RNA extraction and real‑time RT PCR.
																					HEK293 and HEK293-TLR2 cells were incubated at 37 °C Cells were shifted to a serum-free medium for 24 h before adding the stimulation agents to the cell culture medium. Total RNA was extracted according to the guanidinium thiocyanate/phenol/chloroform method.
																						In HEK293-TLR2 cells, LipL32 and Loa22WT significantly increased the mRNA and protein expression of CXCL8/IL8, hCCL2/MCP-1.
																					Gene targets--hTNF-α, hCXCL8/IL-8, and hCCL2/MCP-1.
																					Reference gene--GAPDH	The rLoa22-LPGN complexes significantly increased mRNA and protein expression levels of CXCL8/IL8, hCCL2/MCP-1, and hTNF-α as compared to that of Loa22WT.
																					Leptospira PGN preparation.	The mutation variants (Loa22D122A and Loa22R143A) in complex with LPGN significantly decreased the mRNA and protein expression levels of CXCL8/IL8, hCCL2/MCP-1, and hTNF-α as compared to that of rLoa22WT-LPGN complexes.
																					L. santarosai serovar Shermani PGN was extracted according to the pro- cedure of previous report.
																					Enzyme‑linked immunosorbent assay (ELISA).
																					To investigate the interaction between Loa22 and TLR2.	The expression level of mRNA was measured by real time PCR and the expression level of protein was measured by ELISA to identify the simulation of rLoa22-LPGN complex in the transfected HEK-293 cells. The results indicated that rLoa20-LPGN stimulated highest levels of cytokines expression mainly through TLR2.
																					Briefly, rTLR2 (1 μg) protein was coated on ELISA plates and Loa22 and its variants (2 μM) were used to interact with rTLR2. Anti-Loa22 antibody.
																					AFM Measurement and Analysis.
																					A commercial atomic force microscope with a J type scanner was employed throughout this study.
(Hung,2006)-1	16	Hung CC, Chang CT, Tian YC, Wu MS, Yu CC, Pan MJ, Vandewalle A, Yang CW. Leptospiral membrane proteins stimulate pro-inflammatory chemokines secretion by renal tubule epithelial cells through toll-like receptor 2 and p38 mitogen activated protein kinase. Nephrology Dialysis Transplantation. 2006 Apr 1;21(4):898-910.	Taiwan	NR	Effects of membrane proteins LMPS; 1). on the secretion of the CCL2/monocyte chemoattractant protein-1 (CCL2/MCP-1) and CXCL2/macrophage inflammatory protein-2(CXCL2/MIP-2) 2). Expression of TLR2 and activation of NF-kB and MAPKs in cultured murine PTECs, and in human embryonic kidney (HEK) 293 cells transfected with TLR-expressing plasmids.			✓					Pam3CSK4, purified LPS,Anti-phosphospecific and total MAPKs antibodies,antimouse TLR2 IgG clone T2.5 neutralizing antibody and isotype mouse IgG conT2.			Pathogenic Leptospira santarosai serovar Shermani	10% Ellinghausen McCallough Johnson Harris (EMJH) leptospiral enrichment medium				RNA extraction and RT-PCR	LMPS rapidly initiated the mRNA expression of CCL2/MCP-1 and CXCL2/MIP-2 at 4 h as compared with that of untreated cells.
																Non-pathogenic Leptospira biflexa serovar Prato (as a negative control)					Total RNA was extracted from confluent PTECs(proximal tubule epithelial cells)
																LMP from pathogenic LMPS and non-pathogenic L. biflexa serovar Prato (LMPP) were extracted.					Target genes--Mouse CCL2/MCP-1,CXCL2/MIP-2,TLR2,TLR4,MD2, β-actin--Human TLR2,TLR4,CCL2/MCP-1,CXCL8/IL-8,β-actin	LMPS also induced secretion of CCL2/MCP-1 and CXCL2/MIP-2 higher than that of the control values at 4 h and remained stabilized at their enhanced levels (for CCL2/MCP-1) or slightly decreased (for CXCL2/ MIP-2) during the following 24 h.
													Mouse PKSV-PR late proximal tubule cells				for 5–7 days at 28 C
																						Analytical results indicate that LMPS stimulate secretion of CCL2/MCP-1 and CXCL2/MIP-2 without affecting the viability of PTECs.
																					Enzyme linked immunosorbent assay (ELISA)
																					Amount of mouse/human CCL2/MCP-1, mouse CXCL2/MIP-2 and human CXCL8/interleukine-8 (IL-8) recovered in the supernatants from cultured PTECs or HEK293 cells were measured with commercially available ELISA kits
																						Up-regulated TLR2 mRNA expression by LMP
																						Adding 0.1 mg/ml LMPS for 4 h induced a significant increase in the levels of TLR2 mRNA, but not of TLR4 mRNA compared with those of untreated PTECs.
																					Electrophoretic mobility shift assay (EMSA)
																					Nuclear proteins were assayed for NF-kB nuclear binding activity by applying NF-kB consensus oligonucleotides	Maximal increase in TLR2 mRNA expression was achieved with 0.1–0.2 mg/ml LMPS and the stimulatory effect on TLR2 persisted for at least 24 h.
																					Western blot analysis
																						Transient expression of TLR2 in HEK293 cells restores cell sensitivity to LMP
																					HEK293 cells culture and transient transfection	The LMLP significantly increased the secretion of CCL2/MCP-1 and CXCL8/IL-8 in TLR2-expressing HEK293 cells and not in TLR4/MDexpressing HEK293 cells (Figure 4A and B), strongly suggesting that TLR4 may not be associated with the innate response induced by LMPS.
																					The HEK293 cells grown in 6-well plates with DMEM supplemented with 10% FCS were transfected with either pDUNO-hTLR2, pDUOhTLR4/MD2 or pDUNO empty plasmid.Transfected cells were cultured for 24 h and then serum-deprived for 12 h prior to incubation with LMLP for an additional 24 h. The mRNAs were then extracted for RT-PCR and supernatants were examined for production of chemokines by ELISA.
																						Activation of NF-kB and the phosphorylation of MAP kinases
																						In all cases, LMPS which did not affect total ERKs, JNKs and p38 proteins, had maximal stimulatory influence on phosphorylated kinases after 60 min incubation and slowly decreased during the following 60 min.
																						TLR2 mediates the stimulatory effects on the secretion of CCL2/MCP-1 and CXCL2/MIP-2 and phosphorylation of p38
																						Strongly indicate that the action of LMPS on the phosphorylation of p38 and induction of chemokines release requires a functional TLR2.
(Hung,2006)-2	17	Hung CC, Chang CT, Chen KH, Tian YC, Wu MS, Pan MJ, Vandewalle A, Yang CW. Upregulation of chemokine CXCL1/KC by leptospiral membrane lipoprotein preparation in renal tubule epithelial cells. Kidney international. 2006 May 2;69(10):1814-22.	Taiwan	NR	Analyzed the molecular events that determine the host response caused by LMLP in human embryonic kidney 293 (HEK293) cells transfected with TLR-expressing plasmids and examined the role of innate immunity signaling pathways determining CXCL1/KC production in PTCs by using an RNA interference small interfering RNA (siRNA) strategy and specific MAPK inhibitors.			✓					Phospho-specific IKBa, ERK1/2, JNK1/2, p38, kinase, total IKBa, JNKs, and p38 antibodies were purchased.ERK antibodies			Pathogenic Leptospira santarosai serovar Shermani	Ellinghausen-McCullough–Johnson-Harris (EMJH) leptospiral enrichment medium,for 5–7 days at 28 C to a density of 10 8/ml				Murine proximal tubular epithelial cell culture and experimental treatments	Cytotoxicity
																Membrane lipoproteins from Leptospira Shermani were extracted					PTCs were pre-incubated with oligonucleotides for 24 h or specific inhibitors for 1 h before LMLP treatment. Total RNA was extracted for RT-PCR or real-time PCR and supernatant was collected for chemokine determination. Total cell lysates were extracted for Western Blot analysis. All measurements were performed at least in triplicate.	Confluent PTCs were grown in serum-free medium in the presence of increasing concentrations of LMLP.The percentage of viable cells did not significantly differ between LMLP-treated and -untreated control cells.
													pDUNO-hTLR1, pDUNO-hTLR2, pDUNO-hTLR4þMD2,pDUNO-hTLR6, and pDUNO			(LMLP)
																						LMLP-induced cytokine and chemokine expression
																						Effect of ng/ml range of LMLP on the induction of pro-inflammatory chemokines was analyzed using the Mouse Cytokine Array 2 protein assay kit.Murine PTCs stimulated with LMLP (10 ng/ml) result in an appreciable increase in CXCL1/KC and CXCL2/MIP-2 secretion in supernatant, and CXCL1/KC expression in cell lysate. Other cytokines similarly assessed did not exhibit any appreciable changes in respons…
													Murine proximal tubule cells(PTCs)
																					Cytotoxicity
																					MTT assay was used to determine the cytotoxicity of LMLP to PTCs.
																						Upregulation of CXCL1/KC mRNA expression was induced early (2 h) by LMLP. Increased expression of mRNA was parallel to increased supernatant secretion, which was observed at as early as 2 h and peaked and reached a plateau by 12–24 h.
																					Cytokine antibody array
																					Serum-free conditioned medium and cell lysate from PTCs stimulated with LMLP (10 ng/ml) for 24 h was collected and used for TranSignal Raybio Mouse Cytokine Array 2 analysis.
																						Transfection of TLR2 confers responsiveness of LMLP in human HEK293 cells	Experimental results of this study prove that LMPS-stimulated secretion of chemokines by proximal tubular epithelial cells is mediated by TLR2 and requires activation of p38 MAPK
																						Maximal CXCL1/GRO-a secretion was achieved by HEK293 cells coexpressing TLR2 and TLR1.
																					RNA extraction and semiquantitative RT-PCR
																					Total RNA was extracted from confluent PTCs.	TLR2, MyD88, and TRAF6 silencing prevents the stimulated production of CXCL1/KC in murine PTCs
																					Target genes;RT PCR Mouse CXCL1/KC,TLR1,TLR2,TLR4,TLR6,MD2,β-actin	In comparison with control (Control siRNA), TLR2 siRNA, MyD88 siRNA, and TRAF6 siRNA significantly hindered the secretion of CXCL1/KC in murine PTCs.
																					qPCR;Mouse TLR1,Mouse TLR2,Mouse TLR4,Mouse TLR6
																					ELISA	LMLP induce the activation of IKBa and MAPK in PTCs
																					PTCs or HEK293 cells after LMLP exposure were subjected to the measurement of murine CXCL1/KC and the human homolog, CXCL1/GRO-a, by ELISA.	Phosphorylation of IKBa occurred at 15 min of LMLP exposure and reached a maximum at 30–60 min. Phosphorylation of ERKs was noted at 30 min and maximum phosphorylation occurred at 60 min. The activation of JNKs occurred after 15 min incubation with LMLP and peaked at 30–60 min.
																					Western. blot analysis
																					Total protein extraction and Western blot analysis were performed as described previously. Signals were detected using enhanced chemiluminescence.	Inhibition of p38 MAPK impairs the secretion of CXCL1/KC induced by LMLP in PTCs
																						Pre-incubation of SB203580, an inhibitor of p38 MAPK, significantly prevented CXCL1/KC secreted from stimulated PTCs.
																						Pre-incubation with 1-pyrrolidinecarbodithioic acid (a specific NF-kB inhibitor), PD98095 (an inhibitor of ERKs), and SP600125 (an inhibitor of JNKs) did not affect the release of CXCL1/KC from stimulated PTCs.
																					Real-time PCR and primers
																					HEK293 cell culture and transient transfection
																					The transfected cells were cultured for 24 h and allowed to recover for 12 h, deprived of serum 16 h, and then stimulated with LMLP for 24 h. The supernatants were tested for CXCL1/GRO-a release by ELISA.
																					SiRNA
(Inthasin,2023)	18	Inthasin N, Boonwong C, Matamnan S, Sueasuay J, Wongprompitak P, Tanttibhedhyangkul W, Ekpo P. Toll-like receptor 2-mediated induction of human beta-defensin 2 expression by Leptospira interrogans in human kidney cells. Asian Pacific Journal of Allergy and Immunology. 2023 Oct 17.	Thailand	Protocol for this study was approved by the Siriraj Institutional Review Board (COA no 639/2551[EC2]) of the Faculty of Medicine Siriraj Hospital, Mahidol University, Bangkok, Thailand.	* To investigate the role of TLR2 in mediating the production of cytokines and hBDs in the kidney epithelium response to a leptospiral infection.			✓					Human kidney epithelium (HK2) cell line			L. interrogans serovar Autumnalis	Ellinghausen–McCullough–Johnson –Harris (EMJH) medium supplemented with 10% of lepto- spiral enrichment at 30°C.				Human kidney epithelial cell cultivation and stimulation In some experiments, the cells were pretreated with anti-hTLR2 neutralizing antibody (Ab) or its isotype control Ab at the same concentration (final concentration of 5 μg/ml) for 1 hour at 37°C with 5% CO2 before adding the Leptospira. After a 6-hour stimulation with the bacteria at 37°C with 5% CO2 , the supernatant was removed and the inf…	Induction of hBD and pro-inflammatory cytokine expressions in response to Leptospira interrogans in HK2 cells
													Anti-hTLR2 neutralizing antibody									L. interrogans induced the increasing of the pro- inflammatory cytokines IL-1β, IL-6, IL-8, and TNF-α and of hBD2, but not of hBD1 and hBD3.The mean fold change of mRNA expression of three replicated experi- ments of IL-1β, IL-6, IL-8, TNF-α, and hBD2 were 5.48 ± 0.5, 6.53 ± 2.34, 4.69 ± 1.16, 13.04 ± 2.53, and 12.78 ± 3.745, re- spectively. This supports that cultivated kidney epithelium has the…
																					RNA extraction and total RNA quantification
																					Total RNA was extracted from the infected cells.	hTLR2 mediated pro-inflammatory cytokine and hBD2 ex- pressions in HK2 cells
																					Analysis of mRNA expression by RT-qPCR	hTLR2 was in- volved in the expressions of hBD2 and pro-inflammatory cytokines (IL-1β, IL-6, IL-8, and TNF-α). Since, the expres- sions of these mRNA were significantly reduced in the Ab pre-treated HK2 cells before being infected with Leptospira. This experiment indicated that hTLR2 was involved in the expressions of hBD2 and pro-inflammatory cytokines in Leptospira-infected HK2 cells.
																					hBD1-3, pro-inflammatory cytokines (IL-1β, IL-6, IL-8, and TNF-α) and hTLR2 mRNA were quantified and normalized with the reference gene (GAPDH).
																						We further investigated the expression of hTLR2 in HK2 cells and found that the fold of TLR2 mRNA expres- sion in Leptospira-infected HK2 cells did not differ from unstimulated HK2 cells.
(Inthasin,2018)	19	Inthasin N, Wongprompitak P, Boonwong C, Ekpo P. Role of Toll-like receptor 2 in mediating the production of cytokines and human beta-defensins in oral mucosal epithelial cell response to Leptospiral infection. 2018;10:12.	Thailand	The protocol for this study was approved by the Siriraj Institutional Review Board, Faculty of Medicine Siriraj Hospital, Mahidol University, Bangkok, Thailand (IEC no 639/ 2551(EC2)).	* The aim of this study is to investigate the role of TLR2 in mediating the production of cytokines and hBDs in oral mucosal epithelial cell response to leptospiral infection.			✓Exvivo					Oral mucosal epithelium cultivation and isolation		Infected cells	L. interrogans serovar Autumnalis	Ellinghausen -McCullough-Johnson-Harris (EMJH) medium supplemented with leptospiral enrichment at 30ºC.				On the day of infection, the bacteria were washed by centrifugation at 10,000-x g for 10 minutes in sterile PBS. After being washed two times, the pellet was re- suspended in cell culture medium and infected into cultivated oral mucosal epithelium.	Characterization of TLR and hBD expressions in oral mucosal epithelium
													Oral tissues were harvested from 8 healthy adults (5 females and 3 males; age range: 22-73 years) after obtaining written in- formed consent and performing a pre-surgical evaluation.Oral mucose tissues were isolated and cultured for further use.									To demonstrate that cultivated oral mucosal epithelium can be used as a model to study oral innate immunity, we com- pared TLR1-10 and hBD1-3 mRNA expressions of oral epithelium cell sheets with cultivated oral mucosal epithelium.
																						Notably, TLR2 was expressed in all of the cultivated cells. Regarding TLR expression, we found that all of hBD1-3 were detectable by RT- PCR in all tissues and in all cultivated cells.
																					RNA extraction and total RNA quantification
													Exvivo								RNA from oral mucosal epithelial sheet, cultivated oral mucosal epithelium, and infected cells was extracted.
																					RNA concentration was determined by spec- trophotometric measurement at 260 nm	Induction of hBDs and pro-inflammatory cytokines in re- sponse to Leptospira interrogans
																					A260/A280 ratio was calculated to determine the purity of RNA. The allowable range of RNA purity was 1.9-2.1.	Expression of hBD2 was increased after leptospiral infection.
																						L. interrogans induced the up regulation of pro-inflammatory cytokines -- IL-1β, IL-8, and TNF-α
																					Reverse transcription polymerase chain reaction (RT-PCR)
																					RT-PCR was used to determine the expression of TLR1-10 and hBD1-3 genes of oral epithelial tissue and cultivated cells.Reference gene'GAPDH	Role of TLR2 in oral mucosal response to leptospiral infection
																						pre-incubated the cells with anti-hTLR2 Ab for 1 hour before infection. The expression of pro-inflammatory cytokine IL-1β, IL-8, TNF-α, and hBD2 were significantly reduced in the presence of anti -hTLR2 Ab.
																					Analysis of mRNA expression by qRT-PCR	TLR2 was the major receptor for induction of pro-inflammatory cytokine and hBD2 expressions in oral mucosal epithelium response to leptospiral infection.
																					The mRNA expression of Leptospira-infected oral mucosal epithelium was quantified at 4 hours after infection by qRT- PCR. For blocking of TLR2 activity, cells were pre-incubated with anti-human TLR2 before infection.
																					The expressions of proinflammatory cytokine, including hBD1-3, IL-1β, IL-8, and TNF-α were determined.
(Liu,2021)	20	Liu J, Xie X, Zhang W, Cao Y. Immune-enhanced effect of Iris polysaccharide is protective against leptospirosis. Microbial Pathogenesis. 2021 May 1;154:104855.	China	Administration of Affairs Concerning Experimental Animals in China. The protocol was approved by the Institutional Animal Care and Use Committee of Jilin University	* To determine the protective effect of IP against leptospirosis.		✓							Syrian golden hamsters (Mesocricetus auratus).		Pathogenic L. interrogans serovar Lai strain Lai (56601)	At 29 ◦C in Ellinghausen-McCullough-Johnson-Harris (EMJH) liquid medium	Virulence of the Leptospira was maintained by passage in Syrian golden hamsters (Mesocricetus auratus). And Leptospira was undergone no more than 3 passages in vitro.		Four week-old female hamsters in the control group were intraper- itoneally challenged with 200 μL 0.9% normal saline prior a day to infection.	IP or normal saline in- jection was implemented once daily on days 0–3 (infection was on day 0) post-infection (p.i.). Hamsters were intraperitoneally inoculated with 10 7 leptospires.	IP-treated hamsters showed improved survival rate during Leptospira infection
																						IP was injected prior to, during, and after infection to hamsters. After infection, all hamsters in the untreated group died within 6 days
																					In 21 days after infection, hamsters were observed daily. Animals were euthanized when they appeared moribund. In other experiments, hamsters were humanely euthanized on day 4, and their tissues were collected for examination.	IP-treated hamsters infected by leptospires showed an increased survival rate.
																						IP treatment reduced bacterial load in hamsters
																						The results showed that the leptospiral load in IP-treated hamsters was significantly reduced compared with the untreated hamster after infection . The results showed that IP treatment enhanced the bactericidal activity in hamsters.
																					Real-time polymerase chain reaction (RT-qPCR)
																					Reference gene;GAPDH
																					Tissue DNA and organ RNA were extracted.	The results showed that the gene expression of TLR2 in kidney and lung was significantly increased in the group coinjected with IP and leptospires than in the infected controls.
																					Histopathological examination
Raffray,2019	21	Raffray L, Giry C, Vandroux D, Fayeulle S, Moiton MP, Gerber A, Jaffar-Bandjee MC, Gasque P. The monocytosis during human leptospirosis is associated with modest immune cell activation states. Medical Microbiology and Immunology. 2019 Oct;208(5):667-78.	France	Approved by the local human ethic committee of tertiary teaching Hospital ‘CHU de La Réunion’ (protocol number R15018) and conducted according to the principles expressed in the Declaration of Helsinki. When patients were able to provide informed consent, written consent was registered prior to enrolment.	* To better evaluate the activation processes of monocytes at the early stage of the disease.	✓			> 18 yrs	57 leptospirosis cases	PCR or serology	37 individuals									Variables were recorded: Age, gender, risk of Leptospira exposure (occupation, hobbies, exposure to animals, housing type and location), comorbidities or immunosuppression, initial symptoms prior to and at hospital admittance, organ injury assessment, received treatments: both antibiotics and supportive care, time from first symptoms to antibiotic onset, hospital length of stay. Usual blood testi…	Characteristics of patients	Decreased expression of HLA-DR, CD11c, CD11b levels on monocytes in response to the infectious challenge. In contrast, the levels of TLR2, TLR4 and CD69 were not significantly different between healthy and leptospirosis groups.
																						41 (72%) presented one or more risk of Leptospira exposure, and 46% had comorbidities, mainly tobacco/alcohol abuses and diabetes.PCR testing was positive in blood for 50 patients, in urine for 19, and 1 patient was diagnosed after serology testing only.MAT was performed in 9 patients: 5 were positive for Leptospira interrogans serovar Icterohaemorrhagiae (strain Verdun), 2 for serovar Canicola a…
											Positive PCR(23S rRNA as target) in blood and/or urine,serology titre above upper normal value in ELISA or higher than 1:400 as measured with the microscopic agglutination test (MAT)
																						Monocytosis accompanied leptospirosis
																					Identification of monocyte cell population subsets by flow cytometry	Interest- ingly, we found a trend for increased values in the severe group concerning the number of monocytes at admission, although not statistically significant (p = 0.056). Moreover, we did not find any statistical differences between the two groups for the maximal monocyte values during hospitalization.
																					Blood samples for flow cytometry assay were collected only from the time of admission, in EDTA-containing tubes. Monocyte phenotypes (stained for CD14 and CD16 markers) were assessed for all patients and controls. We also investigated other cell surface markers (CD69, TLR2, TLR4, CD11b, CD11c and HLA-DR). For these markers, we included leptospirosis patients (n = 24) and controls (n = 26) recruit…
																						Switch in the monocyte cell subsets during leptospirosis
																						subsets are the classical monocytes CD14+CD16−, the non-classical monocytes CD14−CD16 + and the intermediate monocytes CD14+CD16+. For simplification purposes, these subsets are, respectively, named Mclass, Mnc and Mint.healthy controls, the distribution was as follows: Mclass 80%, Mnc 5.5% and Mint 7.5% (normal ranges: 85–90%, 5% and 5–10%, respectively).leptospirosis patients was assessed at ad…
																						Modest levels of cell activation markers on monocytes in leptospirosis patients
																						Assessed cell surface expression of molecules involved in cell activation (CD69), antigen presentation (HLA-DR), LPS recognition (TLR2 and TLR4), cell recruitment and phago- cytosis (complement integrins CD11b, CD11c). decreased expression of HLA-DR, CD11c, CD11b levels on monocytes in response to the infectious challenge. In contrast, the levels of TLR2, TLR4 and CD69 were not significantly diff…
Raffray,2016	22	Raffray L, Giry C, Vandroux D, Kuli B, Randrianjohany A, Pequin AM, Renou F, Jaffar-Bandjee MC, Gasque P. Major neutrophilia observed in acute phase of human leptospirosis is not associated with increased expression of granulocyte cell activation markers. PLoS One. 2016 Nov 1;11(11):e0165716.	France	Was conducted according to the principles expressed in the Declaration ofHelsinki and was approved by the local human ethic committee of “CHU de La Réunion” (number R15018).	* To determine the levels of the cellular molecules (markers) implicated in PMN response to LPS (TLR2) and cell activation (CD11b, CD15 and CD182) to mediate a robust innate immune response in the setting of acute leptospirosis in humans.	✓				15 patients	PCR or Serology	13 individuals									Real-time quantitative PCR analyses for diagnosis and quantification of leptospirosis	Diagnosis ; Plasma real-time PCR for 12 patients, urine PCR analysis for 2 patients, and serological testing for 1 patient (IgM+) for whom PCRwere negative. One patient was positive by PCR in blood and urine samples.
																					Plasma or urine were detected by quantitative real-time PCR (qPCR), primers and probe specific for 23S rRNA gene ofLeptospira.
																						MAT screening at M1 indicated infection consecutive to L. Icterohaemorragiae in 5 cases, while it was impossible to conclude in 4 cases, as a consequence of test positivity (titer>1:400) associated to multiple ser- ovars: L. Icterohaemorragiae, L. canicola, and one for L. ballum.
																					Serological testing for leptospirosis
																					If the detection ofanti-leptospiral IgM antibodies by ELISA (SERION) was positive (>50 U/mL), the testing was completed with a micro-agglutination test (MAT)
																						Expression of TLR2 and markers of cell activation on PMN(polymorponuclear neutrophils) in leptospirosis-Flow cytometry
																						TLR2 expression levels on PMN, we observed a significant increase in the leptospirosis group (P = 0.001). The MFI values were 0.92 (0.75–1.21) versus 0.57 (0.48–0.63) in healthy controls.we found no differences between controls and leptospirosis cases at M0 regarding CD182 and CD11b surface levels on PMN identified by the CD16 counterstaining. Concerning CD15, the expression in leptospirosis grou…
																					Flow cytometry analyses
																					Peripheral blood was collected in EDTA vacutainer tubes from 13 healthy controls and 15 patients with acute leptospirosis confirmed by PCR or serology. Within 6 hours after sampling on tubes containing ethylenediaminetetraaceticacid (EDTA), 100 μL of whole bloodwas mixed with 5 μL monoclonal antibodies against different cell surfacemarkers. The following antibodies were used: isotypic controls co…
																						We investigated the levels ofCXCL8 in plasma of the 15 patients and 13 healthy controls. The chemokine was barely detectable (<10 pg/mL), except for four of the severe leptospi- rosis cases with values of 21, 34, 219 and 330 pg/mL . Three of these patients had septic shock withmultiorgan failure and one of them died.
																					ELISA
																					Interleukin 8 (CXCL8) chemokine levels were measured in plasma from healthy subjects and leptospirosis patients. Plasma were conserved at -80°C and tested by ELISA using the kit from eBioscience™.
(Rajeev,2020)	23	Rajeev S, Toka FN, Shiokawa K. Potential use of a canine whole blood culture system to evaluate the immune response to Leptospira. Comparative Immunology, Microbiology and Infectious Diseases. 2020 Dec 1;73:101546.	US	Ross University School of Veterinary Medicine IACUC approved protocol and client consent.	*To study the overall immune response using pathogenic and non-pathogenic Leptospira strains was explored in this study.			✓Exvivo					Collected blood in EDTA tubes from randomly selected healthy dogs following Ross University School of Veterinary Medicine IACUC approved protocol and client consent(Exvivo).	Randomly selected healthy dogs		5-day-old cultures of L. interrogans serovar Copenhageni and L. biflexa serovar Patoc.0.5 McFarland standard and bacterial counts were adjusted to a final concentration of 7.5 ×107 /mL	EMJH media				ELISA ;;One milliliter of each of the bacterial culture or sterile media was added to an equal volume of freshly collected blood and incubated at 35 C in an aerobic incubator. An aliquot of samples was collected at 1, 2, 6, and 24 h of incubation, and supernatant was saved at −80 ◦C until further analysis. We measured the presence of TNF alpha, IL-1, IL-8, Cathelicidin, Alpha defensin, and Beta d…	ELISA; Detected increased IL-8, TNF α, and IL-1 in blood samples stimulated with all four bacterial agents compared to unstimulated controls.
																						IL-8 concentration increased over time for all the treatments. TNF alpha response was higher in treatment groups compared to controls. Beta defensin response was the highest for L. interrogans after 6 h of stimulation and for S. aureus at all time points. Alpha defensin was detected in both treatment groups and control groups.
																Fresh cultures of Escherichia coli (ATCC 25,922) and Staphylococcus aureus (ATCC 25,923) adjusted to 0.5 McFarland standard as positive controls and sterile EMJH media as the negative control.
																					RT2 profiler PCR array	Twenty-two genes were consistently upregulated in all of the individual canine blood samples upon stimulation with L.interrogans and L. biflexa compared to controls immune recognition signals included bactericidal/permeability increasing protein,CCL3, CXCL2, IL-6, IL-8, TLR1, TLR2, TLR6, and TNF alpha.
																					Used a custom designed RT2 Profiler PCR Array to detect 84 canine immune response genes. In this experiment, we treated canine blood samples (n = 3) with L. interrogans serovar Copenhageni and L. biflexa serovar Patoc prepared as described above and incubated at 35 ◦C for 18 h and the samples were collected at a single time point.Each PCR array plate contained lyophilized primers for 84 genes imp…
																						Twenty-five genes were consistently downregulated out of which high-level fold regulation was observed for six genes
																						Differential expression between treatments was observed for two genes(IL-1β & IFNβ).
																					Data quality control
																					(1) PCR Array Reproducibility, (2) Reverse Transcriptase Control, and (3) Genomic DNA Contamination control.
(Santecchia,2019)	24	Santecchia I, Vernel-Pauillac F, Rasid O, Quintin J, Gomes-Solecki M, Boneca IG, Werts C. Innate immune memory through TLR2 and NOD2 contributes to the control of Leptospira interrogans infection. PLoS pathogens. 2019 May 20;15(5):e1007811.	France	Institut Pasteur ethics committee for animal experimentation (Comite´ d’Ethique en Expe´rimentation Animale CETEA registered under #89) and was authorized under #8562 by the French Ministry ofResearch, the French Competent Authority.	* Pretreatment with CL429, a chimericTLR2/NOD2 agonist could mimic the protective effect observed with L plantarum and alleviate the acute phase of leptospirosis due to innate immune memory.		✓							Eight-week-old female or male mice of the following genotypes were used C57BL/6J, Albino C57BL/6 B6(Cg)-Tyrc-2J/J, Rag2-γc		Leptospira interrogans serovars Manilae L495, Copenhageni strain Fiocruz and Icterohaemorraghiae strain Verdun were used in this work.	Ellinghausen-McCullough-John- son-Harris (EMJH) medium at 28˚C without agitation				In vivo mouse treatments	Phagocyte depletion leads to higher leptospiral loads ;;observed specific depletion ofmacrophages in the peri- toneal cavity. In blood, no changes were observed in circulating monocytes and neutrophilscultures ofthe bioluminescent L. interrogans MFLum1 strain were not affected by the presence ofliposomes. These results indicate that peritoneal macrophages play a role in the initial control ofL. i…
																					Liposomes (PBS or 5 mg/mL clodronate) were administered 3 and 1 days before sublethal IP infection with bioluminescent L. interrogans.IP injection of CL429 (chimeric TLR2/NOD2 agonist) was performed 2 and 1 week prior to infection.Seven days after the second treatment, mice were infected with L. interrogans or euthanized by cervical dislocation to collect cells for ex vivo stimulation and flow cy…
														Mice were sublethally infected with 1 or 5x107 bioluminescent L. interrogans strain MFlum1 diluted in 200 μL endotoxin free D-PBS (Lonza), intraperitoneally (IP). Mice were monitored daily for weight variation and clinical signs of leptospirosis.
																					In vivo imaging (IVIS) Mice	TLR2/NOD2-associated antibacterial response is mediated mainly by myeloid cells
																						These results obtained using mice deficient for B, T and NK cells indicate that our observed phenotype on enhanced cytokine production and morphology is driven by innate myeloid cells and is independent ofthe adaptive T and B cell compartment, which is consistent with trained immunity.
																					Harvest and stimulation of peritoneal and spleen cells
																					Cells were obtained from peritoneal lavage ofC57BL/6 mice.Since macrophages are adherent, peritoneal cells were washed once with PBS before stimulation to remove non-adherent cells. Cells were stimulated for 24 h after plating an equal number with 100 ng/mL E. coli LPS (EB InvivoGen) or with live L. interrogans at a multiplicity ofinfection (MOI) of100.
																						CL429 pretreatment ofhuman primary monocytes enhances the IL-6 response against Leptospira
																						In all donors tested except donor 1, CL429 treatment enhanced IL-6 production to a greater extent than the positive control MDP. These results show that CL429 can boost human monocytes and enhance their responsiveness to Leptospira infection.
																					Bone marrow-derived macrophage (BMM) recovery and stimulation Femurs
																					The cells were collected, centrifuged, enumerated and seeded in 96-well plates at a den- sity of2x105 cells per well and then stimulated with different leptospires at a MOI of1:100. At 24 h post-stimulation, nitric oxide and the cytokine dosage in the cell supernatant were assessed by the Griess reaction and ELISA.Differentiation ofbone marrow cells into macrophages was assessed by flow cytometry…
																						These results indicate that injection ofCL429 leads to profound modifications to splenic NK and macrophages in the environment ofthe peritoneal cavity as well as in their progenitors in the bone marrow and that the increased response to subsequent challenges with leptospires or E. coli LPS persists for at least 3 months.
																					Bacterial viability assay
																					Monitor the presence of live bacteria by bioluminescence measurements in a Centro LB960 microplate luminometer.
																					Human monocyte training
																					NO and cytokine quantification
																					Nitric oxide (NO) in the cell supernatant was quantified immediately after collection using the Griess reaction. Cells supernatants were kept at -20˚C until the cytokine dosage, which was performed using ELISA Duo-set kits from R&D Systems for mouse IL-1β, RANTES, IL-6, KC and human IL-6.
																					Flow cytometry
(Tian,2011)	25	Tian YC, Hung CC, Li YJ, Chen YC, Chang MY, Yen TH, Hsu HH, Wu MS, Phillips A, Yang CW. Leptospira santorosai Serovar Shermani detergent extract induces an increase in fibronectin production through a Toll-like receptor 2-mediated pathway. Infection and immunity. 2011 Mar;79(3):1134-42.	Taiwan	NR	* To show serovar Shermani detergent extract increases fibronectin production via the TLR2-mediated pathway.			✓					Pam3CsK4, Anti-fibronectin antibody, Human renal proximal tubular cells, HK-2			L. santorosai serovar Shermani	Elinghausen-McCullough-Johnson-Harris (EMJH) medium and 90% Leptospira medium base EMJM medium.				Preparation of serovar Shermani detergent extract.	L. santorosai serovar Shermani detergent extract induced an increase in fibronectin gene expression and protein production.
																					Gene silencing by siRNA	Immunohistochemistry results showed that the fibronectin immunostaining intensity was markedly increased in the kidneys of patients with leptospiral infection (Fig. 2D) compared to that in normal kidney tissues.
																					To knock down MyD88 and TRAF6 expression, RNA interference was used to inhibit functions of MyD88 and TRAF6 mRNAs
																					After transfection for 24 h, cells were incubated in the presence or absence of Leptospira santarosai serovar Shermani OMP under serum-free condition for 24 or 48 h. Cells were then lysed and subjected to real-time PCR or Western blot analysis.
																						The serovar Shermani detergent extract-induced increase in fibronectin production was mediated through TLR2
																						The serovar Shermani detergent extract-induced increase in fibronectin production was mediated through the TLR2-associated signaling pathway.
																					qRTPCR
																					Fibronectin-Target gene and GAPDH-reference gene.	The serovar Shermani detergent extract-mediated increase in fibronectin production required NF-kB activation.
																					Western blot analysis	A specific TLR2 agonist mimicked the effect of serovar Shermani detergent extract on stimulation of fibronectin production.
																					Total cellular protein extraction was performed.
																					Protein samples were resolved using SDS–10% polyacrylamide gel electrophoresis (PAGE).	TLR2 agonist-mediated increase in fibronectin production was confirmed since inhibition of TLR2 but not TLR4 expression blocked Pam(3)CsK(4)-stimulated fibronectin production
																					The proteins were visualized by using enhanced chemiluminescence (Amersham
																						Live serovar Shermani induced increased fibronectin production mainly through TLR2 and MyD88.
																					Electrophoretic mobility shift assay (EMSA)
																						The results showed that knockdown of either TLR2 or MyD88 gene expression abrogated live serovar Shermani-induced fibronectin production
																					Immunohistochemistry.
(Wang,2012)	26	Wang, Huan, Yifei Wu, David M. Ojcius, X. Frank Yang, Chenglin Zhang, Shibiao Ding, Xu’ai Lin, and Jie Yan. "Leptospiral hemolysins induce proinflammatory cytokines through Toll-like receptor 2-and 4-mediated JNK and NF-κB signaling pathways." (2012): e42266.	China	Human Ethics Committee of the Medical School of Zhejiang University, and complied with the Declaration of Helsinki. Animal experiments were performed in accordance with the National Regulations for the Administration of Experimental Animals of China (1988-002) and the National Guidelines for Experimental Animal Welfare of China (2006-398). All the animal experimental protocols were approved by th…	* To determine the complete profiles of proinflammatory cytokines in sera from leptospirosis patients and leptospire-infected mice. To characteriz eight putative hemolysin genes in L. interrogans strain Lai. To understand the TLRs and intracellular signaling pathways that are essential for regulating the expression of proinflammatory cytokines upon stimulation by leptospiral hemolysins.	✓	✓	✓		Sera from three leptospirosis patients (males, aged 26, 29 and 30 years) within three days of disease onset.	Microscopic Agglutination Test	Controls for these assays were the pooled sera of three healthy volunteers (males, aged 26–30) and the pooled sera of three healthy C3H/HeJ mice after intraperitoneal injection with 0.5 mL EMJH liquid medium per animal.	A human monocytic cell line (THP-1) and a mouse mononuclear macrophage-like cell line (J774A.1).	Female C3H/HeJ mice (1561 g, three weeks old), female C57BL/6 mice (1862 g, four weeks old) and New Zealand white rabbits (3.0 to 3.5 kg) were provided.		L. interrogans serogroup Icterohaemorrhagiae serovar Lai strain	Ellinghausen-McCullough- Johnson-Harris (EMJH) liquid medium at 28 C.				Detection of Serum Cytokines by Protein Microarray; Cytokines in sera from the leptospirosis patients and leptospire-infected mice were detected using the quantitative RayBioH Human Inflammation Antibody Array 3.1 and Mouse Inflammation Antibody Array 1.1. The two inflammation microarrays can detect 40 human and mouse cytokines including all the known proinflammatory cytokines.	Profiles of Cytokines in Sera of Leptospirosis Patients and Leptospire-infected Mice
																						Among the sixteen elevated cytokines, eight were proinflammatory factors (IL-1b, IL-6, IL-17 and TNF-a) and antiinflammatory factors (IL-4, IL-10, IL-13 and sTNF RI), while the others were immunoregulators (IL-7, IL-11 and IFN-c), colony-stimulating factors (G-CSF and GM-CSF), or chemotactic factors (MCP-1, MIP-1d and EOTAXIN-2).
													THP-1 cells were pre-treated with 10 ng/mL PMA at 37 C for 48 h to differentiate them into macrophages before use.
														TLR2-or TLR4-or TLR2,4- deficient (TLR2-/-, TLR4-/-, or TLR2,4-/-) female C57BL/ 6 mice were kindly provided.
																					Expression and Purification of Recombinant Leptospiral Hemolysins	The mice infected with a sub-lethal dose of L. interrogans strain Lai displayed much less elevated serum cytokines during the acute phase of infection, including four proinflammatory factors (IL-1b, IL-6, IL- 17 and TNF-a), an anti-inflammatory factor (IL-10) and two chemotactic factors (MCP-1 and RANTES).
																					Genomic DNA of L. interrogans strain Lai was extracted using a Bacterial Genomic DNA Extraction Kit. Several PCRs were performed to amplify each of the leptospiral sph1, sph2, sph3, sph4, hlpA, hlyC, hlyX and tlyA genes.
														To calculate the 50% lethal dose (LD50)
														Were injected intraperitoneally with 10 4,10 5,10 6,107 or 10 8 cells of L. interrogans strain Lai.							Removal of LPS from rL-hemolysin Proteins	Characterization of the rL-hemolysins
																					Possible LPS contamination from E. coli BL21DE3 in the extracts of rL-hemolysins was removed with a Detoxi-Gel Endotoxin Removing Gel column twice using pyrogen-free water for elution.	The recombinant leptospiral hemolysin proteins (rSph1, rSph2, rSph3, rSph4, rHlpA, rHlyC, rHlyX and rTlyA) were expressed in the pET42a-E. coli BL21DE3 system (Figure 2B), and each of the purified rL-hemolysins showed a single band in gels after SDS- PAGE.
														For serum collection, mice were intraperitoneally infected with 16106 L. interrogans Lai strain and peripheral blood samples from surviving mice were collected at 48 h after infection.
																					Preparation of Antisera and IgGs
																					Rabbits were immunized intradermally on days 1, 7, 14 and 21 with each of the purified rL-hemolysins pre-mixed with Freund’s adjuvant.	Hemolytic Activity of the rL-hemolysins
																						rSph1, rSph2, rSph3, rHlpA, rHlyX and rTlyA, as well as 10 mg of rSph4 and rHlyC had different degrees of hemolytic activity.
																						rSph1, rSph2, rSph3, rHlpA and rTlyA, but not rSph4, rHlyC and rHlyX, displayed hemolytic rings on sheep blood agar plates.
																					Hemolytic Assays
																					The hemolytic activity of each of the rL-hemolysins was determined using a hemolytic assay based on spectrophotomet- ric measurement.	Expression and Secretion Profiles of the Leptospiral Hemolysins
																						The mRNA levels of sph1, sph2, sph3, sph4, hlpA, hlyC, hlyX and tlyA in the spirochete grown in EMJH medium were relatively low.
																					Measurement of Leptospiral Hemolysin mRNA During Infection	Upon co-incubation of the spirochete with human THP-1 or mouse J774A.1 macrophages for 24 h, the mRNA levels for all the leptospiral hemolysin-encoding genes examined were significantly elevated.
																					qRTPCR was performed.reference gene;16S rDNA
																					Determination of Secretion of Leptospiral Hemolysins	Inflammatory-inducing Ability of the Leptospiral Hemolysins
																					THP-1 or J774A.1 cells (16107) were infected with L. interrogans strain Lai (16109) at an MOI of 100 for 1, 2, 4 or 8 h at 37uC. Supernatants of the co-incubation cultures and L. interrogans strain Lai culture in EMJH liquid medium were collected by 17,2006g centrifugation at 4 C for 15 min, and then trichloroacetic acid (TCA) was added to a final concentration of 10% (vol/vol) for 60 min incubat…	These results suggest that the leptospiral hemolysins are potent inflammatory stimulants.
																						Recognition of the Leptospiral Hemolysins Through TLR2 and TLR4
																						next investigated whether any TLRs play a role in signalingthe leptospiral hemolysin-induced cytokine production.
																						TLR1-, TLR5-and TLR6-IgG failed to block the release of IL-1b, IL-6 and TNF-a in the THP-1 and J774A.1 cells treated with each of the five rL-hemolysins (rSph1, rSph2, rSph3, rHlpA or rTlyA).suggesting that TLR1, TLR5, and TLR6 are not required for the signaling.
																					Several Western blot assays were performed to detect the leptospiral hemolysins in the protein extracts from the supernatants.
																						In contrast, TLR2-or TLR4-IgG significantly inhibited the cytokine production by THP-1 and J774A.1 cells upon rL-hemolysin stimulation, and combining both TLR2-IgG and TLR4-IgG provided stronger inhibition.TLR2-or TLR4-deficient monocytes isolated from TLR2-/-or TLR4-/- mice displayed significantly lower levels ofIL-1b, IL-6 or TNF-a production upon rL-hemolysin stimulation, while TLR2,4 double-d…
																					Detection of Leptospiral Secretory Hemolysin-induced Proinflammatory Cytokines
																					ELISA was performed.
																					Determination of Leptospiral Hemolysin-recognizing TLRs
																					Blocking Test of Inflammation-associated Intracellular Signaling Pathways
																						Leptospiral Hemolysin-induced Proinflammatory Cytokine Production Through NF-kB and JNK Pathways
																						results suggest that the leptospiral hemolysins stimulate the production of proinflam- matory cytokines through NF-kB and JNK pathways.
(Bernadi,2012)	27	Bernardi FD, Ctenas B, da Silva LF, Nicodemo AC, Saldiva PH, Dolhnikoff M, Mauad T. Immune receptors and adhesion molecules in human pulmonary leptospirosis. Human pathology. 2012 Oct 1;43(10):1601-10.	Brazil	Approved by the ethics committee of the University of São Paulo Medical School.	* To investigate the involvement of immune pathways and of adhesion molecules in the activation of endothelial cells in patients with pulmonary involvement because of leptospirosis.			✓			Confirmed either by at least a 4-fold rise in the MAT titer, a single MAT titer greater than 1:400, and/or detection of leptospiral antigen in biopsy or autopsy specimens.	*Normal lung tissue from patients who died because of nonpulmonary causes and had normal lungs at histology. *Patients who had alveolar hemorrhage caused by noninfectious/ nonimmunologic causes.	Lung tissues of patients who died because of leptospirosis and presented lung involvement at autopsy, from 1982 to 2005.		Paraffin-embedded tissue blocks						Histologic analysis	Histologic semiquantitative score
																					Paraffin-embedded tissue blocks were retrieved from the archives of the Department of Pathology.	Lung hemorrhage was the most common finding in leptospirosis,being moderate to intense in 61% of the cases. Intense edema, inflammation, fibroblast proliferation, or lung fibrosis were very scant. Hyaline membrane/fibrin deposition was absent/mild in most of the cases.
																					The whole section was analyzed at original magnification ×200. For all analyzed criteria, scores were determined using a 4-grade scale: absent, 0; minimal, 1; moderate, 2;and intense, 3.
																					Immunohistochemistry	Immunohistochemistry
																					Anti bodies used: ICAM, C3aR , VCAM and TLR-2. All of the sections were stained within 1 staining session using antibodies from the same batch.	In all cases, VCAM was expressed on endothelial cells, both at the vascular and alveolar septa levels.
																						ICAM was expressed on pneumocytes and endothelial cells.
																						TLR-2 and C3aR were expressed at the endothelial level and on inflammatory cells of the alveolar walls.
																					Image Analysis
																					Quantified the expressions of C3aR, ICAM, VCAM, and TLR-2 in small parenchymal pulmonary vessels (with a diameter smaller than 300 μm) and in the alveolar septa. Measurements were performed with the software Image-ProPlus 4.1 for Windows (Media Cybernetics,Silver Spring, MD) on a microcomputer connected to a digital camera coupled to a light microscope.
(Zhang,2010)	28	Zhang Y, Bao L, Zhu H, Huang B, Zhang H. OmpA-like protein Loa22 from Leptospira interrogans serovar Lai is cytotoxic to cultured rat renal cells and promotes inflammatory responses. Acta Biochim Biophys Sin. 2010 Jan 1;42(1):70-9.	China	NR	* To examin the effects of innate immune response activation by measuring the expression of toll-like receptor 2 (TLR2), inducible nitric oxide synthase (iNOS), nitric oxide (NO), and monocyte chemoattractant protein-1 (MCP-1) by NRK52E cells.			✓					NRK52E cells(rat proximal tubule cells) Normal Rat kidney cells.		NRK52E cells incubated with Loa22.	Cloning of Loa22 was performed.Protein Loa22 was prepaired.					Cytotoxicity and analysis of cell death	Expression and purification of recombinant Loa22
																					NRK52E cells were plated in 96- or 6-well plates (1 * 10 4 or 1 105 cells /well, respectively), incubated for 36 h ,then treated with Loa22 protein at a series of concentrations (1, 5, 10, 20, 40 mg/ml) for 48 h. Propidium iodide (PI) staining and FACS analysis were used to measure the apoptosis.	Successfully expressed and obtained GST-Loa22 fusion protein from E. coli.recombinant Loa22 was expressed in soluble fractions of E. coli BL21(DE)pLysS cells.Loa22 protein had a molecular weight of 20 kDa.
																						Loa22 mediates cytotoxicity in NRK52E cells
																					XTT assay	Incubation of Loa22 (20 and 40 mg/ml) with NRK52E cells for 48 h resulted in cell rounding, a decrease in size and some detachment.Increasing Loa22 protein concentrations resulted in more cell death according to both XTT and LDH assays.Data suggested that Loa22 protein mediates,a cytotoxic effect on NRK52E cells in a dose dependent manner.
																					XTT (40 ml; 1 mg/ml) and phenazine methosulfate were added into each well of treated cells in 96-well plates. After incubation for additional 4 h, the absorbance at 450 nm was measured with a Model 680 microplate reader.
																						Loa22 is an important virulent-related factor of pathogenic leptospire that causes renal lesions by inducing necrotic cell death.
																					Measurement of LDH (assess the level of plasma membrane damage in a cell population) activity and cell apoptosis
																					supernatants from each well of the treated cells in 6-well plates (1 105 cells/well) were individually collected and used to measure the LDH activity using an LDH kit.	Loa22 upregulates the expression of TLR2 in NRK52E cells
																						Compared with untreated NRK52E cells, TLR2 mRNA expression increased 0.8, 2.6, and 2.3 folds after incubation with Loa22 for 48 h at a concentration of 0.25, 0.5, and 1 mg/ ml, respectively (P, 0.05).
																					Quantitative real-time PCR	TLR2 expression revealed that TLR2 immunoreactivity on NRK52E cells was markedly upregulated after Loa22 stimulation for 48 h (0.5 mg/ml).
																					Quantitate the expression of TLR2, iNOS, and MCP-1 mRNA by normalizing their amplification to glyceraldehyde-3-phosphate dehydrogenase (GAPDH).
																						Loa22 upregulates iNOS and NO expression in NRK52E cells
																					Lysate preparation and western blotting	Compared with untreated NRK52E cells, iNOS mRNA expression increased 1.0, 5.4, and 5.1 folds after Loa22 treatment for 48 h at a concentration of 0.25, 0.5, and 1 mg/ml, respect- ively (P, 0.05).
																					TLR2 immunofluorescence	Data suggested that Loa22 upregulates iNOS expression, which in turn enhances the release of NO by NRK52E cells.
																					NRK52E cells were plated onto an uncoated 6-well plate. After treatment with Loa22 protein (0.5 mg/ml) for 48 h, cells were fixed with 4% paraformaldehyde, washed and blocked with 10% normal goat serum, and then incubated with anti-TLR2 or normal rabbit IgG isotype control (Santa Cruz Biotechnology) (1:50) overnight at 48C.
																						Loa22 upregulates MCP-1 expression in NRK52E cells
																						A potent chemokine associated with monocyte and macrophage recruitment is MCP-1.Both mRNA and protein expression of MCP-1 are upregulated by Loa22 stimulation in a dose-dependent manner similar to the release of NO. The failure of MCP-1 upregulation following GST protein at a similar concentration confirmed the specificity of Loa22-mediated upregulation of MCP-1 expression.
																					MCP-1 and NO measurement and TLR2 antibody neutralization
																					Supernatants were collected from NRK52E cells after being treated with Loa22 or GST protein (0.25, 0.5, 1 mg/ml) for 48 h. MCP-1 was measured with an ELISA kit according to the manufacturer’s instructions. Nitrite production, measured as an index of NO production in the supernatant, was determined by the Griess reaction using a commercial NO detecting kit. Goat anti-mouse TLR2 blocking antibody w…
																						Loa22 upregulates inos and MCP-1 expression in NRK52E cells via TLR2 signaling
																						Loa22 protein-induced iNOS and MCP-1 mRNA expression were completely inhibited by pre- incubation of TLR2-blocking antibody, but not by isotype control.Results suggest that Loa22 induces NO and MCP-1 synthesis through TLR2 activation.
Zhang,2016	29	Zhang W, Zhang N, Xie X, Guo J, Jin X, Xue F, Ding Z, Cao Y. Toll-like receptor 2 agonist Pam3CSK4 alleviates the pathology of leptospirosis in hamster. Infection and immunity. 2016 Dec 1;84(12):3350-7.	China	Administration of Affairs Concerning Ex- perimental Animals in China. The protocol was approved by the Committee on the Ethics of Animal Experiments of the First Norman Bethune Hospital of Jilin University, China.	* To characterise the mRNA expression levels of TLR2 and TLR4 in susceptible hamsters and resistant mice after Leptospira infection, and to evaluate the efficacy of Pam3CSK4 against leptospirosis in hamsters.		✓	✓						BALB/c mice and Syrian golden hamsters (Mesocricetus auratus).C57BL/6J wild-type (WT), TLR2-deficient (TLR2-/-), and TLR4-/- mice were provided		Pathogenic Leptospira interrogans serovar Autumnalis	At 29°C in Ellinghausen-McCullough-Johnson-Harris (EMJH) liquid medium.	Pathogenicity was maintained by passage in hamsters.The strain had undergone < 5 in vitro passages before being used to infect mice.			Experimetal infections For TLR2 agonist testing, hamsters were inoculated with 10 6 leptospires either alone or mixed with 100 µg of a single TLR2 agonist, the synthetic triacylated lipopeptide Pam3CSK4.Hamsters treated with Pam3CSK4 after 6h of infection were also studied. To test the role of TLR2 in mice, WT and TLR2-/- mice were inoculated with 10 6 leptospires.	TLR2 but not TLR4 transcript levels in mice contrast with delayed induction in hamsters.Expression of TLR2 in all of the organs ofmice increased at 6 h p.i., reaching a peak at 24 h p.i. for kidney, 12 h p.i. for liver, and day 2 p.i. for lung.expression of TLR4 was suppressed or less induced during early infection in both mice and hamsters, except for the livers ofmice, where it was overexpresse…
																					Effect ofPam3CSK4 on leptospiral growth.
																					10 6 leptospires in 0.5 ml of EMJH medium supplemented with or without 100 µg of Pam3CSK4, which was dissolved in sterile water, were cultured at 29°C. Growth was analyzed for 4 days by using a Petroff-Hausser chamber and a dark-field microscope.
																						The TLR2 agonist Pam3CSK4 improves the survival rate, alleviates the pathology of leptospirosis, and decreases the abundance of leptospires in hamster.
																					Bacterial load and PCR assay
																					The leptospiral burdens in infected organs were determined by quantitative PCR (qPCR).	Data revealed that Pam3CSK4 had nothing to do with leptospiral growth during 4 days.The hamster group injected with a mix of leptospires and Pam3CSK4 showed a higher survival rate than that of the group receiving only leptospires. A lower leptospiral burden was found in the group coinjected with Pam3CSK and leptospires than in the infected controls.Injection of the TLR2 agonist Pam3CSK4 6 h after…
																					Culture of primary mouse macrophages and infection by Leptospira.
																					Cells cultured in RPMI 1640 medium supplemented with 10% fetal bovine serum were challenged with leptospires at a multiplicity of infection (MOI) of 100 leptospires per cell with or without Pam3CSK4. The cells were then incubated for 24 h; thereafter, the cells were harvested, and total RNA extraction was performed.
																						TLR2 contributes to the control of leptospiral burden in kidney and alleviates pathology in mice.
																						Although the TLR2-/-mice did not die from leptospirosis, aggravated inflammatory cell infiltration was found in TLR2-/- mice compared to WT mice.
																					Real-time and reverse transcription-qPCR (RT-qPCR).
																					Total RNA was extracted from cells or 0.05 to 0.1 g of organs.Reference gene;GAPDH	the leptospiral burdens in livers and lungs ofWT and TLR2-/- mice were comparable, whereas the leptospiral burden in the kidney was higher for TLR2-/- mice than for WT mice.
																					Target genes mouse/hamster TLR2,TLR4,TNFα. IL 10
																					Histopathological examination.	The TLR2 agonist Pam3CSK4 improves the IL-10/TNFα ratio.
																					Animals were humanely euthanized with CO2, and primary organs (liver, kidney, and lung) were immediately removed. To evaluate changes in the target organs, livers, kidneys, and lungs were fixed in 10% neutral buffered formalin; dehydrated, paraffin embedded, and sliced, followed by staining with hematoxylin and eosin. Pathological changes were examined by using a microscope.	The expression levels ofIL-10 and TNFα in tissues of WTand TLR2-/- mice were also quantified by RT-qPCR 4 days after infection with leptospires. IL-10 expression was dramatically inhibited in the lungs ofTLR2-/- mice compared to those ofWT mice. Interestingly, upregulated TNF was found in the kidneys and lungs of TLR2-/- mice. The IL-10/TNFratio was reduced in the kidneys, livers, and lungs of TL…
																						IL-10 expression after leptospiral infection is TLR2 dependent in peritoneal macrophages.
																						TLR2 and TLR4 had no influence on TNF levels (Fig. 6B). The TLR2 agonist Pam3CSK4 improved IL-10 but not TNF levels in peritoneal macrophages from ham- sters. This result explains the improved IL-10/TNFratio in hamsters treated with Pam3CSK4.
Zhang,2020	30	Zhang W, Xie X, Wang J, Song N, Lv T, Wu D, Zhang N, Cao Y. Increased inflammation with crude E. coli LPS protects against acute leptospirosis in hamsters. Emerging microbes & infections. 2020 Jan 1;9(1):140-7.	China	All animal experiments were performed according to regu- lations of the Administration of Affairs Concerning Experimental Animals in China. The protocol was approved by the Institutional Animal Care and Use Committee of Jilin University (20170318).	* To determine whether LPS from E. coli contributes to defense against leptospirosis.		✓							Syrian golden hamsters (Mesocricetus auratus)		Pathogenic Leptospira interrogans serovar Lai strain Lai	liquidEllinghausen-McCullough-Johnson-Har- ris (EMJH) medium at 29°C	The virulence of the leptospira was maintained by passage in hamsters.			Effect of LPS on leptospiral growth	Treatment with LPS protects against leptospirosis by raising inflammation levels in hamsters
															At each time point, three hamsters of each group were humanely euthanized by using CO2 and organs (liver, kidney, lung and spleen) of hamsters were collected. Then, the histology, myeloperoxidase (MPO) activity, leptospira burdens and analyses of gene expressions were conducted in target organs of hamsters.						To analyse the influence of LPS on leptospiral growth, 10 7 leptospires in 0.5 ml of EMJH medium supplemented with 0.5 ml of LPS (0, 10 μg/ml), which was dissolved in DMEM medium, was cultured at 37°C for 1 h. The LPS activity that we used was 6.8 × 105 EU/mgbyEnd-point Chromogenic Tachypleus Amebocyte Lysate assay. This process mimicked what happens to leptospira with LPS in the body. Then 30 μl…	After leptospira infection, all hamsters in the untreated group died. The animal experiment was repeated three times. Treatment with LPS improved the survival rate of hamsters to 100 percent.Although there were no deaths after treatment with LPS for 5 days, the weight gain of the LPS-treated group was slower than that of con- trol group.These results indicated that treatment of hamsters with LPS …
																	Leptospira was passaged in vitro less than three times.
																						Treatment with LPS elevates gene expression of TLR2, TLR4, NLRP3 and inflammatory factors during leptospira infection in hamsters.
																						To study the influence of LPS on leptospira-induced early inflammatory response, samples were collected and used for RT-qPCR at 2 day p.i.. The expression levels of TLR2, TLR4 and NLRP3 were higher in LPS-treated group than infected controls. Expression of both pro-inflammatory factors, TNF-α and IL-1β, and anti-inflammatory IL-10 were elevated after treatment with LPS compared with infected cont…
																					Experimental infections
																					Four- to six-week-old female hamsters were injected intraperitoneally with LPS (10 μg/100 g) (n =4) or vehicle (n = 4) 24 h before intraperitoneal inoculation with 10 7 leptospira. Then, LPS or vehicle injection was performed once daily on days 0–3 (infection was on day 0) post-infection (p.i.), and animals were observed no less than three times daily for a period of 21 days after infection.Then …
																						Treatment with LPS increases the levels of NO and iNOS during leptospira infection in hamsters
																						Co-treatment of LPS with iNOS- inhibitor 4AP did not reduce the survival of leptospira infected hamsters, indicating that the protective effect induced by LPS is iNOS- independent.
																					Histopathological examination
																					liver, kidney and lung
																					Myeloperoxidases (MPO) activity examination
																					MPO activity in kidney, liver and lung ofhamsters was evaluated using test kits
																					Bacterial load and PCR assay
																					qPCR was performed to determine the leptospiral burden in infected organs of hamsters.
																					RT-qPCR
																					reference gene GAPDH, Target genes; Hamster TLR2,TLR4,NLRP3,IL 10,IL 1B ,TNFα ,iNOS,CD40,CD80,CD86,MHCII
																					NO examination
																					level of NO was measured using test kits
																					Western blot analysis
																					membranes were tested by ECL Plus Western Blotting Detection System
																					Anti-leptospira ELISA
Yijie,2016	31	Yijie GU, Ding C, Zhang B, Jun XU, Meng XU, Jiru XU. Inhibitory effect of BMAP-28 on Leptospiral lipopolysaccharide-induced TLR2-dependent immune response in bovine cells. Jundishapur Journal of Microbiology. 2016 Jun;9(6).	China	present study was approved by the ethics committee of Xi’an Jiaotong university faculty of medicine (2014027).	* To verify the function of TLR2 in bovine innate immunity during Lep- tospira infections. To determine the ability of BMAP-28 to inhibit the toxicity of L-LPS by decreasing the TLR2-dependent cytokine expression in bovine cells.			✓					Peptide Preparation BMAP-28 bovine myeloid antimicrobial peptide-28			Leptospira interrogans serovar hardjo	Ellinghausen-McCullough-Johnson-Harrismedium at 28 C for 7 days.				RNA Extraction, cDNA Preparation and Real-Time Polymerase Chain Reaction	Cytokines(TNF α & IL6) were significantly up-regulated either by L-LPS and E-LPS stimulations.
													Peptide was synthesized with the solid-phase methodology, and purified with reverse-phase high-performance liquid chromatography.			Escherichia coli serotype O111:B4 LPS- positive control					Total RNA was isolated from the bovine cells.	Cytokines were significantly up-regulated either by L-LPS and E-LPS stimulations (P < 0.05). After the L-LPS stimulations, the TNF-α secretion level increased to a peak when using 10 µg/mL L-LPS. It then decreased slightly at 100 µg/mL of L-LPS stimulation. IL-6 secretion was stably enhanced following the increased dose of L-LPS. In the time-dependent experiment of L-LPS stimulation, the secretio…
																L-LPS was extracted using the method of Isogai et al.					qRTPCR was performed.Target genes; TLR4,TLR2 / reference gene;GAPDH
													Unfolded BMAP-28 (uBMAP-28) was used as the negative control peptide.								Western Blotting Analysis
																					Total proteins were obtained from bovine cells with lysine solution.The total protein concentra- tions were calibrated by a DC Protein assay reagent Total proteins were obtained from bovine cells with lysine solution.ECL chemiluminescence Western blot system was used to detect the protein expression level.
																						The TLR2 and TLR4mRNAexpressions in cultured BFF_-NCC1 cells were analyzed by qRT-PCR. PBMCs can express 237-bp TLR4 mRNA, but BFF_NCC1 cells did not express such mRNA. Therefore, the BFF_NCC1 cells could be used as a good cell model for studying the immune response through TLR2.
													BFF_NCC1 cells were kindly provided by Prof.Fukuda
																					Enzyme-Linked Immunosorbent Assay
																					Cytokine (TNF-α and IL-6) secretion of bovine cells was measured by following the instructions for bovine enzymelinked immunosorbent assay kits.	Examined the mRNA expression of TLR2 in response to various concentrations of L- LPS in BFF_NCC1 cells. After the stimulation of L-LPS, the TLR2 mRNA expression level was significantly increased in a dose-dependent manner.
																						Relative increase of the TLR2 mRNA expression level in L-LPS stimu- lated cells reached 1.9-fold compared with unstimulated cells.
																						In cells incubated with 1 µg/mL of L-LPS, the TLR2 mRNA expression was obviously up-regulated 1.5-fold,at 6 hours and was then stably expressed for 24 hours
																						Based on the density measurement of protein bands, the expression level of TLR2 protein in L-LPS-stimulated cells was approximately 2.4-fold greater than that of unstimu- lated cells.
																						With the incubation of BMAP-28, enhancement of TNF-α and IL-6 was entirely inhibited compared to that of L-LPS- stimulated cells. WhenBMAP-28 was replaced with uBMAP- 28, there was no effect on TNF-α and IL-6 mRNA expression induced by L-LPS.
																						The up-regulation of TLR2 mRNA was completely inhibited by BMAP-28 compared to that of L-LPS stimulated cells. There was no effect on the L-LPS-induced TLR2 mRNA expression by replacing BMAP-28 with uBMAP- 28.
Lindow,2019	32	Lindow JC, Tsay AJ, Montgomery RR, Reis EA, Wunder Jr EA, Araújo G, Nery Jr NR, Mohanty S, Shaw AC, Lee PJ, Reis MG. Elevated activation of neutrophil toll-like receptors in patients with acute severe leptospirosis: an observational study. The American journal of tropical medicine and hygiene. 2019 Sep;101(3):585.	Brazil	NR	* To examine TLR expression and function on neutrophils during acute human leptospirosis to identify whether neutrophil activation is associated with organ dysfunction and severe outcomes.	✓				15 of 19 were confirmed	Seroconversion or 4-fold rise in titer in paired sera samples or titer 1:800 in a single sera sample measured by serum micro-agglutination test, positive blood qPCR(LipL 32 or 16 s rRNA) (Leptospira load/mL blood), or positive blood culture.	4 healthy Brazilian adults			Gathered clinical data during patient interviews and from hospital charts.Collected paired venous blood samples from patients during acute illness (n = 18 within 72 hours of hospital admission and n = 1 within 96 hours) and paired convalescence samples from four individuals not lost to follow-up.						Performed assays on a BD Aria II 3-laser flow cytometer . For TLRmarkers, we stained fresh, heparinized whole blood on the day of collection (stored < 4 hours at room temperature [RT]) for 30 minutes with CD15-, TLR2-FITC ), and TLR4-PE.	No significant difference in the abundance of neutrophils or other circulating immune cell types between patients with (Severe; n = 5) or without (Acute; n = 10) renal/lung dysfunction.
																						Circulating neutrophil activation does not correlate with disease severity.
																					Determined the median fluorescent intensity (MFI) from 50,000 events within the granulocyte population after subtraction of isotype control levels and defined a marker’s MFI fold-change as MFI (stimulated with TLR agonists LPS, Pam3, or CpG) divided by MFI.
																						We observed no significant difference in the abundance of neutrophils with activation markers (CD11b and CD62L) between patients’ paired acute and convalescent samples or samples from healthy adults although the healthy controls trended higher in CD62L expression (less activated) than patients lacking organ dysfunction (A) (P = 0.07).
																						Data suggest activated neutrophils may have migrated to sites of infection in peripheral samples.
																						We observed elevated levels of TLR2 and TLR4 in severe (S) and acute (A) leptospirosis patients compared with healthy volunteers and paired convalescent samples. Notably,TLR2 and TLR4 expression was significantly higher on neutrophils from patients with more severe leptospirosis.
Bonhomme,2023	33	Bonhomme D, Santecchia I, Escoll P, Papadopoulos S, Vernel-Pauillac F, Boneca IG, Werts C. Leptospiral lipopolysaccharide dampens inflammation through upregulation of autophagy adaptor p62 and NRF2 signaling in macrophages. Microbes and Infection. 2023 Dec 9:105274.	France	Animal Care guidelines and following the European Union Directive 2010/63 EU. Protocol was approved be- forehand (#HA-0036) by the ethic committee of the Pasteur Insti- tute, Paris, France (CETEA#89), in compliance with the French and European regulations on animal welfare and according to the Public Health Service recommendations.	To investigate on autophagy adaptors during Leptospira infection.			✓					Bone marrow derived macrophages of mice TLR2-/-, TLR4-/-, and double TLR2-/- TLR4-/-	C57/BL6J mice-Lepto infected-4h-peritoneal content		L. interrogans used (Manilae strain L495, Copenhageni strain Fiocruz L1-130, Icterohaemorragiae strain Verdun) and Leptospira biflexa (Patoc strain Patoc I)	EMJH				Automated confocal microscopy analysis	P62 accumulation is greatly impaired in TLR2-/-, TLR4-/- BMDMs (0-10%), increased in WT BMDMs (70-90%).
													RAW264.7 and RAW-ASC murine macrophage-like cell line								q RT PCR	P62 mRNA levels were increased in WT BMDMs (fold change 10) and abolished in TLR2-/-, TLR4-/- BMDMs (fold change 3).
													Human THP-1 monocyte-like cell line, stably transfected with CD14 (THP1-CD14)
Varma,2023	34	Varma VP, Bankala R, Kumar A, Gawai S, Faisal SM. Differential modulation of innate immune response by lipopolysaccharide of Leptospira. Open Biology. 2023 Nov 8;13(11):230101.	India	Animal procedures were conducted according to the Institutional Animal Ethics Committee (IAEC) norms, regulated by the Committee for the Purpose of Control and Supervision of Experiments on Animals (CPCSEA) of India.				✓					Murine macrophage cell lines	C57BL/6 Mice		L-LPS(24 hours) Icterohaemorrhagiae strain RGA (R-LPS), Pomona (P-LPS), Hardjo (H-LPS), and from non-pathogenic L. biflexa serovar semeranga strain Potac1 (S-LPS)	EMJH				ELISA	TLR2−/− macrophages produced a significant level of IL-6 and TNF-α. IL6 (H-LPS-300pg/mL, P-LPS-190pg/mL, R-LPS-100pg/mL, S-LPS-400pg/mL). TNF-α (H-LPS-700pg/mL, P-LPS-400pg/mL, R-LPS-250pg/mL, S-LPS-800pg/mL). TLR4−/− and DKO macrophages failed to induce these cytokines.
													hTLR2 (HEK-TLR2)									Produced significant levels of IL8 (H-LPS-650pg/mL, P-LPS 800pg/mL, R-LPS- 500pg/mL, S-LPS-850pg/mL).
													THP1 macrophages pre-blocked with TLR2 monoclonal anti body									Reduced the secretion of IL6 and TNF-α. IL6 (H-LPS ~200 - ~100pg/mL,P-LPS ~200 - ~100pg/mL,R-LPS ~375- ~100pg/mL,S-LPS ~400-~100pg/mL)
																						TNF-α(H-LPS ~350 - ~100pg/mL, P-LPS ~350 - ~100pg/mL, R-LPS ~600 - ~100pg/mL, S-LPS ~750 - ~100pg/mL)
Novak,2022	35	Novak A, Pupo E, van’t Veld E, Rutten VP, Broere F, Sloots A. Activation of canine, mouse and human TLR2 and TLR4 by inactivated Leptospira vaccine strains. Frontiers in Immunology. 2022 Mar 21;13:823058.	Netherlands					✓					Canine, mouse, and human TLR2 expressing HEK Blue reporter cells		Cell suspension	Chemically inactivated pathogenic L. interrogans Canicola, Icterohaemorrhagiae, Australis, L. kirschneri Grippotyphosa (24hrs)	EMJH				Absorption at 630/650 nm	Significantly activated canine, mouse, and human TLR2-expressing reporter cells in a dose-dependent manner.
