# Supplementary material for: Role of Toll-like receptor 2 during infection of Leptospira spp: A systematic review
Source: PLoS One. 2024 Dec 27;19(12):e0312466. doi: 10.1371/journal.pone.0312466 (PMC11676585; doi:10.1371/journal.pone.0312466)
Supplement: S2 Appendix — (XLSX) [file pone.0312466.s009.xlsx]

## Sheet: Inconsistency
ID (Human)	Outcome
Raffray,2016	Significant increase of TLR2 expression on polymorphonuclear cells.
Raffray,2019	The level of TLR2 on monocytes were not significantly different between healthy and leptospirosis groups.
Lindow,2019	TLR2 expression was significantly higher on neutrophils from patients with more severe leptospirosis.
ID (In-vivo)	Outcome
Chassin,2009	TLR2 and TLR4 play a major role in controlling bacterial clearance.
Chang,2016	LipL32 promotes inflammation and induces kidney injury in zebrafish larvae through the direct binding of TLR2
Chou,2018	This analysis revealed that 26 immune related genes including TLR2 in the L. interrogans-infected renal transcriptome were differentially expressed.
Zhange,2020	Expression levels of TLR2, TLR4 and NLRP3 were higher in LPS-treated group than infected controls.
Liu,2021	Gene expression of TLR2 in kidney and lung was significantly increased in the group coinjected with IP and leptospires than in the infected controls.
Santecchia,2019	CL429(TLR2/NOD2 agonist) treatment alleviated the acute phase of infection, although it did not result in kidney clearance.

## Sheet: Indirectness
ID(Human)	POPULATION	INTERVENTION	COMPARISON	DIRECT/INDIRECT	OUTCOME
Raffray,2016	Human(15)	Leptospira infection(5 days of disease onset)	Healthy controls(13)	Increased TLR2 expression	**Significantly increased the TLR2 expression on polymorphonuclear neutrophils(PMN) in lepto group(MFI= 0.92) vs control(MFI=0.57).MFI-Mean fluorescence intensity
Raffray,2019	Human(24)	Leptospira infection	Healthy controls(26)	No significant difference of TLR2 expression	**The level of TLR2 on monocytes were not significantly different between healthy and leptospirosis groups.TLR2 MFI (H-10000 L<10000)
Lindow,2019	Human(15)	Leptospira infection	Healthy controls(4)	Increased TLR2 expression	**TLR2 expression was significantly higher on neutrophils from patients with more severe(9%) leptospirosis(lung or/& renal dysfunction)& acute(3%)(lacking organ dysfunction) relative to healthy controls(1%).Granulocyte % positive for TLR2.
ID(In-vivo)	POPULATION	INTERVENTION	COMPARISON	DIRECT/INDIRECT	OUTCOME
Chassin,2009	Female C57BL/6/J mice	L. interrogans strain Fiocruz L1–130	Female C57BL/6/J mice(wild type)	DKO mice-->survival,mRNA of cytokines & chemokines	**TLR2 and TLR4 play a major role in controlling bacterial clearance. Other mechanisms independent of the TLRs are involved in the organs' inflammation.
	(tlr2-/-, tlr4-/-, tlr2,4-/-, MyD88 -/-)
Chang,2016	Zebrafish larvae	LipL32 protein and LipL32 mRNA of L. santarosai serovar Shermani	Wild Type Zebrafish larvae	LipL32-->TLR2 --> l-plastin-->inflammation-->kidney injury	**LipL32 promotes inflammation and induces kidney injury in zebrafish larvae through the direct binding of TLR2.
	(Morpholino knockdown of TLR2,TLR4)
Chou,2018	C57BL/6 female mice aged (6–8 weeks)	Leptospira interrogans serovar Copenhageni	C57BL/6 mice injected EMJH medium	TLR2 expression	**This analysis revealed that 26 immune related genes including TLR2 in the L. interrogans-infected renal transcriptome were differentially expressed.
Zhange,2020	Syrian golden hamsters (Mesocricetus auratus)	Pathogenic Leptospira interrogans serovar Lai strain Lai	Syrian golden hamsters injected with	TLR2 gene expression	**Expression levels of TLR2, TLR4 and NLRP3 were higher in E.coli LPS-treated group than infected controls. Expression of both pro-inflammatory factors, TNF-α and IL-1β, and anti-inflammatory IL-10 were elevated after treatment with LPS compared with infected controls.
	(i.p injected with E.coli LPS (10 μg/100 g) n=4 )		LPS solvent(DMEM) n=4
Liu,2021	Syrian golden hamsters (Mesocricetus auratus)	Pathogenic L. interrogans serovar Lai strain Lai	Syrian golden hamsters injected with	TLR2 gene expression	**Gene expression of TLR2 in kidney and lung was significantly increased in the group coinjected with IP and leptospires than in the infected controls.
	( i.p injected Iris Polysacharide(IP) (100mg/kg)		normal saline.
Santecchia,2019	Female or male mice C57BL/6J, Albino C57BL/6	Leptospira interrogans serovars Manilae L495	Mice i.p. injected with	Agonist-->TLR2-->bacterial burden/cytokine mRNA	** From day 2 to day 4 post-infection, we observed a marked reduction of the bacterial burden in treated mice, corresponding to a lack of dissemination from the peritoneal cavity, whereas control mice had systemic dissemination of leptospires.
	B6(Cg)-Tyrc-2J/J, Rag2-γc	Copenhageni strain Fiocruz and Icterohaemorraghiae strain Verdun	PBS containing 2.5% DMSO		**Production of pro-inflammatory mediators at 24 h post-stimulation with LPS or live leptospires was observed, a significant increase in the production of IL-6, IL-1β, and RANTES after stimulation with 3 different pathogenic serovars of L. interrogans.
	25μg/mouse CL429 in PBS containing 2.5% DMSO

## Sheet: Imprecision
ID(Human)	POPULATION	Outcome	Sample size calculation
Raffray,2016	Human(n=15)	Significant increase of TLR2 expression on polymorphonuclear cells.	Not included
Raffray,2019	Human(n=24)	The level of TLR2 on monocytes were not significantly different between healthy and leptospirosis groups.	Not included
Lindow,2019	Human(n=15)	TLR2 expression was significantly higher on neutrophils from patients with more severe leptospirosis.	Not included
ID(In-vivo)	POPULATION	Outcome	Sample size calculation
Chassin,2009	Female C57BL/6/J mice	TLR2 and TLR4 play a major role in controlling bacterial clearance.	Not included
	(tlr2-/-, tlr4-/-, tlr2,4-/-, MyD88 -/-)
Chang,2016	Zebrafish larvae	LipL32 promotes inflammation and induces kidney injury in zebrafish larvae through the direct binding of TLR2.	Not included
	(Morpholino knockdown of TLR2,TLR4)
Chou,2018	C57BL/6 female mice aged (6–8 weeks)	This analysis revealed that 26 immune related genes including TLR2 in the L. interrogans-infected renal transcriptome were differentially expressed.	Not included
Zhange,2020	Syrian golden hamsters (Mesocricetus auratus)	Expression levels of TLR2, TLR4 and NLRP3 were higher in LPS-treated group than infected controls.	Not included
	(i.p injected with E.coli LPS (10 μg/100 g) n=4 )
Liu,2021	Syrian golden hamsters (Mesocricetus auratus)	Gene expression of TLR2 in kidney and lung was significantly increased in the group coinjected with IP and leptospires than in the infected controls.	Not included
	( i.p injected Iris Polysacharide(IP) (100mg/kg)
Santecchia,2019	Female or male mice C57BL/6J, Albino C57BL/6	CL429(TLR2/NOD2 agonist) treatment alleviated the acute phase of infection, although it did not result in kidney clearance.	Not included
	B6(Cg)-Tyrc-2J/J, Rag2-γc
	25μg/mouse CL429 in PBS containing 2.5% DMSO

## Sheet: Publication bias
ID (Human)	Outcome	Published/Unpublished	Funding	Competing interests
Raffray,2016	Significant increase of TLR2 expression on polymorphonuclear cells.	Published (PLOS ONE)	Grant number 32648 coordinated by PG	No
			(CPER/FEDER)
Raffray,2019	The level of TLR2 on monocytes were not significantly different between healthy and leptospirosis groups.	Medical Microbiology and Immunology	Research unit PIMIT and CHU	No
Lindow,2019	TLR2 expression was significantly higher on neutrophils from patients with more severe leptospirosis.	Am. J. Trop. Med. Hyg., 101(3)	Grant number U01AI088752(NIH and NIAID)	No
ID (In-vivo)	Outcome	Published/Unpublished	Funding	Competing interests
Chassin,2009	TLR2 and TLR4 play a major role in controlling bacterial clearance.	The Journal of Immunology	Institut Pasteur and INSERM research grants	No
Chang,2016	LipL32 promotes inflammation and induces kidney injury in zebrafish larvae through the direct binding of TLR2	SCIENTIFIC REPORTS	Grants from Chang Gung Memorial Hospital (CMRPG300151-3). No	No
Chou,2018	This analysis revealed that 26 immune related genes including TLR2 in the L. interrogans-infected renal transcriptome were differentially expressed.	The Journal of Infectious Diseases	Ministry of Science and Technology, Taiwan	No
Zhange,2020	Expression levels of TLR2, TLR4 and NLRP3 were higher in LPS-treated group than infected controls.	American society for microbiology	Natural Science Foundation of China (NSFC)	No
Liu,2021	Gene expression of TLR2 in kidney and lung was significantly increased in the group coinjected with IP and leptospires than in the infected controls.	Microbial pathogenesis	Chinese National Programs for Research and Development (No. 2016YFD0501005)	No
Santecchia,2019	CL429(TLR2/NOD2 agonist) treatment alleviated the acute phase of infection, although it did not result in kidney clearance.	PLOS pathogens	Institut Pasteur grant PTR2017-67	No
